# Supplementary material for: Differential Treatments Based on Drug-induced Gene Expression Signatures and Longitudinal Systemic Lupus Erythematosus Stratification
Source: Sci Rep. 2019 Oct 29;9:15502. doi: 10.1038/s41598-019-51616-9 (PMC6820741; doi:10.1038/s41598-019-51616-9)
Supplement: Supplementary file 2 — Supplementary Dataset [file 41598_2019_51616_MOESM2_ESM.zip]

Archive with 1 entries (1 files):
- Supplementary Info.xlsx
