# Supplementary material for: Differential Treatments Based on Drug-induced Gene Expression Signatures and Longitudinal Systemic Lupus Erythematosus Stratification
Source: Sci Rep. 2019 Oct 29;9:15502. doi: 10.1038/s41598-019-51616-9 (PMC6820741; doi:10.1038/s41598-019-51616-9)
Supplement: Supplementary file 2 — Supplementary Dataset [file 41598_2019_51616_MOESM2_ESM.zip › Supplementary Info.xlsx]

## Sheet: Cohorts
Description of the data and their uses
	Cohort1	Cohort2	Cohort3	Cohort4	Cohort5
Initial nº of patients	301	158	1480	150	30
Data type	Expression and clinical data	Expression and clinical data	Clinical data	Clinical data	Clinical data
Used for drug-repurposing analysis	Yes	Yes	No	No	No
Selected patients for drug-repurposing	27	67
Used for classification model	As training set	As test set	As cohort to classify	As cohort to classify	As cohort to classify
Selected patients for classification model	38	74	192	121	30

## Sheet: Cluster1
Cluster1: Up-regulated pathways
Term	Overlap	P-value	Adjusted P-value	Z-score	Combined Score	Genes
neutrophil activation involved in immune response (GO:0002283)	17/484	0.000000141665919573652656655233833711549085165870565106160938739776611328125	0.00018954900038954726492791691416783805834711529314517974853515625	-1.2512108507491362	19.73133765503468	ITGAM;SERPINA1;GMFG;MOSPD2;PYGL;TNFRSF1B;LILRA2;PYCARD;SDCBP;MMP25;DOK3;FTH1;LAMP2;ADAM8;SLC15A4;ATP6V0A1;HSPA1A
neutrophil degranulation (GO:0043312)	16/480	0.0000006770017474027455564824953641867022469114090199582278728485107421875	0.00037531008213254556625526614510590661666356027126312255859375	-2.0160988273944636	28.63987733925024	ITGAM;SERPINA1;GMFG;MOSPD2;PYGL;TNFRSF1B;PYCARD;SDCBP;MMP25;DOK3;FTH1;LAMP2;ADAM8;SLC15A4;ATP6V0A1;HSPA1A
neutrophil mediated immunity (GO:0002446)	16/488	0.000000841502426306156058865843953842311719881763565354049205780029296875	0.00037531008213254556625526614510590661666356027126312255859375	-1.9433908023111874	27.184300067234258	ITGAM;SERPINA1;GMFG;MOSPD2;PYGL;TNFRSF1B;PYCARD;SDCBP;MMP25;DOK3;FTH1;LAMP2;ADAM8;SLC15A4;ATP6V0A1;HSPA1A
regulation of tumor necrosis factor-mediated signaling pathway (GO:0010803)	6/57	0.000004262241867293682388222013368572760327879223041236400604248046875	0.0014257199046097367156615831618182710371911525726318359375	-1.8004852057752117	22.264287413592594	PYCARD;CASP8;CARD8;SPPL2A;F2RL1;HSPA1A
regulation of intracellular transport (GO:0032386)	5/41	0.000013379573426801346250976550156241984268490341491997241973876953125	0.0035803738490120403346883559692059861845336854457855224609375	-1.3997786115981563	15.70800956700165	NUP214;LYN;PINK1;FES;NDEL1
positive regulation of immune response (GO:0050778)	5/55	0.0000570838798683761717189973083907972295492072589695453643798828125	0.01272970521064788716747440133758573210798203945159912109375	-1.5136463107930604	14.78982114265385	PYCARD;ITGAM;TLR8;F2RL1;ADAM8
neutrophil activation (GO:0042119)	3/15	0.0001761027237323750031620928080400290127727203071117401123046875	0.03191437556757591165190746096413931809365749359130859375	-2.469448502906914	21.34700701154803	PREX1;F2RL1;LILRA2
macroautophagy (GO:0016236)	6/111	0.0001908183890438021530246148760312507874914444983005523681640625	0.03191437556757591165190746096413931809365749359130859375	-1.2838801105325421	10.995391181656505	VMP1;PINK1;LAMP2;ULK1;YOD1;STAM2
negative regulation of intracellular signal transduction (GO:1902532)	7/162	0.000224242284438639131148585104114090427174232900142669677734375	0.033337352953211017714263419975395663641393184661865234375	-1.3393978807954716	11.25467036404694	LYN;PYCARD;PREX1;PINK1;CASP8;CARD8;WWC3
regulation of toll-like receptor 4 signaling pathway (GO:0034143)	3/17	0.000260304423916519881744557896041669664555229246616363525390625	0.034637605138787143366219112294857040978968143463134765625	-1.879793300947976	15.515172427791487	LYN;F2RL1;LILRA2
cytokine-mediated signaling pathway (GO:0019221)	14/634	0.0003054283522643129922431726175346966556389816105365753173828125	0.034637605138787143366219112294857040978968143463134765625	-1.3364051588965893	10.816589838071543	CSF3R;ITGAM;TNFSF14;IFNGR1;IL10RB;IFNGR2;PELI2;IRS2;TNFRSF1B;CSF2RA;IL17RA;CDC42;PYCARD;IL13RA1
positive regulation of interleukin-6 secretion (GO:2000778)	3/18	0.000310651167164010286007858052670371762360446155071258544921875	0.034637605138787143366219112294857040978968143463134765625	-2.275218700515638	18.376577236825856	PYCARD;TLR8;F2RL1
positive regulation of interleukin-8 production (GO:0032757)	4/45	0.0003565827335402667048851188535962819514679722487926483154296875	0.036700592113605913502372146695051924325525760650634765625	-1.5928005381464578	12.6451547109746	PYCARD;TLR8;F2RL1;HSPA1A
regulation of cellular component movement (GO:0051270)	4/47	0.0004219435836259102768318329790275811319588683545589447021484375	0.040325751063676286423120842528078355826437473297119140625	-1.4263535841636157	11.083678704673341	LYN;FES;ACTN1;RAF1
regulation of JNK cascade (GO:0046328)	5/91	0.000614765323895897814084066101969483497668989002704620361328125	0.05140975021079445539395891273670713417232036590576171875	-1.687833259635613	12.480294752573503	PYCARD;SDCBP;PINK1;F2RL1;MAP3K5
regulation of cytokine-mediated signaling pathway (GO:0001959)	5/91	0.000614765323895897814084066101969483497668989002704620361328125	0.05140975021079445539395891273670713417232036590576171875	-1.3119186373728802	9.700680557357272	PYCARD;CASP8;IFNGR1;IFNGR2;SPPL2A
positive regulation of proteolysis (GO:0045862)	4/53	0.00066901323680912980033930193002333908225409686565399169921875	0.052655277108859747936531192635811748914420604705810546875	-1.780668005673285	13.016160873036462	PINK1;CASP8;ADAM8;TNFRSF1B
regulation of cysteine-type endopeptidase activity involved in apoptotic process (GO:0043281)	5/94	0.000712715791970276409984796917029825635836459696292877197265625	0.052978540536457209564336068297052406705915927886962890625	-1.3297391341749192	9.635858662877702	PYCARD;CARD8;TNFRSF1B;RAF1;MAP3K5
negative regulation of cellular component organization (GO:0051129)	4/55	0.00077022228107749145416260905250283030909486114978790283203125	0.053683600802095852999595848586977808736264705657958984375	-1.5059890660577928	10.796181716937458	CDC42;ULK1;RAF1;HSPA1A
positive regulation of cysteine-type endopeptidase activity (GO:2001056)	4/56	0.00082467752225017106580684522754154386348091065883636474609375	0.053683600802095852999595848586977808736264705657958984375	-1.7089336872579524	12.134314629624692	PYCARD;CASP8;CARD8;MAP3K5
intrinsic apoptotic signaling pathway in response to endoplasmic reticulum stress (GO:0070059)	3/25	0.000842567725593432680607219875668079112074337899684906005859375	0.053683600802095852999595848586977808736264705657958984375	-1.989937062162671	14.086876919382755	PPP1R15A;CEBPB;MAP3K5
positive regulation of interleukin-1 beta secretion (GO:0050718)	3/26	0.000947255319803920795528051623790588564588688313961029052734375	0.0576103462680748190649637763272039592266082763671875	-1.8490466894790678	12.872955607805086	PYCARD;CARD8;TLR8
positive regulation of interleukin-1 secretion (GO:0050716)	3/30	0.0014470877023663761100358282618572047795169055461883544921875	0.076628828443928986846600537319318391382694244384765625	-1.7428310310227484	11.394981722007405	PYCARD;CARD8;TLR8
regulation of myeloid cell differentiation (GO:0045637)	4/66	0.00152723854891981974425674284390197499305941164493560791015625	0.076628828443928986846600537319318391382694244384765625	-1.3624907703805862	8.834790787799573	LYN;SPI1;FES;AGO4
positive regulation of MAPK cascade (GO:0043410)	8/290	0.00158183564551765860894949611292759072966873645782470703125	0.076628828443928986846600537319318391382694244384765625	-1.098429550564147	7.083958141588993	PYCARD;NOTCH1;GLIPR2;PELI2;F2RL1;ADAM8;TNFRSF1B;RAF1
negative regulation of toll-like receptor signaling pathway (GO:0034122)	3/32	0.001748610201689594113860781732228133478201925754547119140625	0.076628828443928986846600537319318391382694244384765625	-2.0423627960903254	12.966826549520327	LYN;F2RL1;LILRA2
organelle transport along microtubule (GO:0072384)	3/32	0.001748610201689594113860781732228133478201925754547119140625	0.076628828443928986846600537319318391382694244384765625	-1.6888913261433056	10.722659524062873	CDC42;RHOT1;NDEL1
positive regulation of interleukin-1 beta production (GO:0032731)	3/32	0.001748610201689594113860781732228133478201925754547119140625	0.076628828443928986846600537319318391382694244384765625	-1.6475403394197354	10.460124839469872	PYCARD;CARD8;TLR8
phagosome maturation (GO:0090382)	3/33	0.00191297014489526695686649748751051447470672428607940673828125	0.076628828443928986846600537319318391382694244384765625	-1.4983020111901564	9.378019413921999	RAB32;ATP6V0B;ATP6V0A1
regulation of erythrocyte differentiation (GO:0045646)	3/33	0.00191297014489526695686649748751051447470672428607940673828125	0.076628828443928986846600537319318391382694244384765625	-1.3850709816706004	8.669295281429326	LYN;SPI1;HSPA1A
regulation of toll-like receptor 2 signaling pathway (GO:0034135)	2/9	0.001943264342052737798927086743105974164791405200958251953125	0.076628828443928986846600537319318391382694244384765625	-2.7111319328699492	16.926643342079654	LYN;F2RL1
regulation of chemokine secretion (GO:0090196)	2/9	0.001943264342052737798927086743105974164791405200958251953125	0.076628828443928986846600537319318391382694244384765625	-2.5080762130860426	15.658888089861787	PYCARD;F2RL1
negative regulation of toll-like receptor 4 signaling pathway (GO:0034144)	2/9	0.001943264342052737798927086743105974164791405200958251953125	0.076628828443928986846600537319318391382694244384765625	-2.0592457781633677	12.856666404927267	LYN;LILRA2
regulation of neuron projection development (GO:0010975)	5/120	0.0021185847108076724491787512505425183917395770549774169921875	0.076628828443928986846600537319318391382694244384765625	-1.1397497450274052	7.017447161204886	LYN;FES;DENND5A;SSH2;NDEL1
regulation of interleukin-1 beta secretion (GO:0050706)	3/35	0.0022698176699389610057322475000773920328356325626373291015625	0.076628828443928986846600537319318391382694244384765625	-1.4131427069452276	8.603291614140502	PYCARD;CARD8;TLR8
regulation of protein complex assembly (GO:0043254)	4/74	0.002328134588743682210909557994682472781278192996978759765625	0.076628828443928986846600537319318391382694244384765625	-1.9554088820729132	11.855033842712324	CDC42;PINK1;ULK1;RAF1
cellular response to cytokine stimulus (GO:0071345)	10/457	0.002397047651338046238278511879116194904781877994537353515625	0.076628828443928986846600537319318391382694244384765625	-1.1360883127263885	6.85460865293396	PYCARD;CSF3R;ITGAM;IFNGR1;IL10RB;IFNGR2;PTPN12;TNFRSF1B;CSF2RA;IL13RA1
positive regulation of myeloid leukocyte mediated immunity (GO:0002888)	2/10	0.0024171448033303232459656495478839133284054696559906005859375	0.076628828443928986846600537319318391382694244384765625	-3.325010250752856	20.033746255936336	ITGAM;F2RL1
regulation of leukocyte degranulation (GO:0043300)	2/10	0.0024171448033303232459656495478839133284054696559906005859375	0.076628828443928986846600537319318391382694244384765625	-2.783314752336645	16.769939727581676	LYN;FES
regulation of mast cell activation involved in immune response (GO:0033006)	2/10	0.0024171448033303232459656495478839133284054696559906005859375	0.076628828443928986846600537319318391382694244384765625	-2.6807091344486853	16.151723614492845	LYN;FES
granulocyte activation (GO:0036230)	2/10	0.0024171448033303232459656495478839133284054696559906005859375	0.076628828443928986846600537319318391382694244384765625	-1.7449939285816871	10.513882047563484	PREX1;F2RL1
B cell homeostasis (GO:0001782)	2/10	0.0024171448033303232459656495478839133284054696559906005859375	0.076628828443928986846600537319318391382694244384765625	-1.6380470080280818	9.869508855408785	LYN;PPP2R3C
negative regulation of protein complex assembly (GO:0031333)	3/36	0.00246266040589607389243997914718420361168682575225830078125	0.076628828443928986846600537319318391382694244384765625	-1.7375817813824659	10.436807641127292	CDC42;ULK1;RAF1
platelet degranulation (GO:0002576)	5/125	0.00253067678782322759423184521665461943484842777252197265625	0.0769555805024426942129167628081631846725940704345703125	-1.4005237858090638	8.374107765718797	LYN;SRGN;SERPINA1;ACTN1;LAMP2
mRNA catabolic process (GO:0006402)	3/37	0.0026653433557939005572878787830859437235631048679351806640625	0.077208560851876606445642892140313051640987396240234375	-1.5443179785691485	9.153824964556506	DHX34;AGO4;HSPA1A
positive regulation of JNK cascade (GO:0046330)	4/77	0.002691191826877155184039036583953929948620498180389404296875	0.077208560851876606445642892140313051640987396240234375	-1.7414741184274738	10.305645253262902	PYCARD;SDCBP;F2RL1;MAP3K5
positive regulation of cytoskeleton organization (GO:0051495)	4/78	0.0028203539047258591697386886920639881282113492488861083984375	0.077208560851876606445642892140313051640987396240234375	-1.9954697742780574	11.715189337509758	CDC42;PYCARD;FES;F2RL1
T cell homeostasis (GO:0043029)	2/11	0.002939780349253877898829667714153401902876794338226318359375	0.077208560851876606445642892140313051640987396240234375	-2.615145801748254	15.244784315918544	TNFSF14;PPP2R3C
regulation of B cell apoptotic process (GO:0002902)	2/11	0.002939780349253877898829667714153401902876794338226318359375	0.077208560851876606445642892140313051640987396240234375	-2.515828484913943	14.665821921943172	LYN;IRS2
negative regulation of lipopolysaccharide-mediated signaling pathway (GO:0031665)	2/11	0.002939780349253877898829667714153401902876794338226318359375	0.077208560851876606445642892140313051640987396240234375	-2.439190369613892	14.21906612830951	CARD8;LILRA2
inflammatory response (GO:0006954)	7/253	0.003034015745439288570806102285359884263016283512115478515625	0.077208560851876606445642892140313051640987396240234375	-1.7204409797086901	9.974890060691347	LYN;CEBPB;MMP25;IL10RB;TLR8;ADAM8;TNFRSF1B
positive regulation of neuron death (GO:1901216)	3/39	0.0031008801998722965338750601205219936673529446125030517578125	0.077208560851876606445642892140313051640987396240234375	-1.996325733790494	11.530915728549637	ITGAM;ZNF746;MAP3K5
positive regulation of stress-activated MAPK cascade (GO:0032874)	4/81	0.0032331947215292681889475812084810968372039496898651123046875	0.077208560851876606445642892140313051640987396240234375	-1.2177389062350452	6.982861399233189	PYCARD;SDCBP;F2RL1;MAP3K5
positive regulation of leukocyte degranulation (GO:0043302)	2/12	0.003510422855778951196914494659040428814478218555450439453125	0.077208560851876606445642892140313051640987396240234375	-2.942194557875073	16.629338886781284	ITGAM;F2RL1
myeloid cell activation involved in immune response (GO:0002275)	2/12	0.003510422855778951196914494659040428814478218555450439453125	0.077208560851876606445642892140313051640987396240234375	-2.743778838618474	15.507889515885351	PYCARD;LILRA2
regulation of myeloid leukocyte mediated immunity (GO:0002886)	2/12	0.003510422855778951196914494659040428814478218555450439453125	0.077208560851876606445642892140313051640987396240234375	-2.4374915334837532	13.77674791609842	LYN;FES
macrophage differentiation (GO:0030225)	2/12	0.003510422855778951196914494659040428814478218555450439453125	0.077208560851876606445642892140313051640987396240234375	-2.3490370182873863	13.276801335295591	CDC42;CASP8
positive regulation of superoxide anion generation (GO:0032930)	2/12	0.003510422855778951196914494659040428814478218555450439453125	0.077208560851876606445642892140313051640987396240234375	-2.3208190128578585	13.117312638757605	ITGAM;F2RL1
ephrin receptor signaling pathway (GO:0048013)	4/83	0.0035302019609418241151421735679605262703262269496917724609375	0.077208560851876606445642892140313051640987396240234375	-1.2974477398987565	7.325909174086451	LYN;CDC42;SDCBP;APH1B
positive regulation of cell differentiation (GO:0045597)	6/195	0.0035665808654887468272243200573257126961834728717803955078125	0.077208560851876606445642892140313051640987396240234375	-1.1752675400486843	6.623981657659182	CDC42;SDCBP;CEBPB;NOTCH1;FES;GLIPR2
positive regulation of epithelial to mesenchymal transition (GO:0010718)	3/41	0.003577676212867226569758205556581742712296545505523681640625	0.077208560851876606445642892140313051640987396240234375	-2.0561800333401363	11.582548059431836	SDCBP;NOTCH1;GLIPR2
negative regulation of cytokine secretion (GO:0050710)	3/41	0.003577676212867226569758205556581742712296545505523681640625	0.077208560851876606445642892140313051640987396240234375	-1.4384983163153913	8.103121133351962	SRGN;TLR8;F2RL1
regulation of pseudopodium assembly (GO:0031272)	2/13	0.0041283325467360264260374691502875066362321376800537109375	0.08498013765435082078614215106426854617893695831298828125	-2.370686481402664	13.014788319417807	CDC42;F2RL1
positive regulation of pseudopodium assembly (GO:0031274)	2/13	0.0041283325467360264260374691502875066362321376800537109375	0.08498013765435082078614215106426854617893695831298828125	-2.2331156508829966	12.2595407351482	CDC42;F2RL1
regulation of antigen receptor-mediated signaling pathway (GO:0050854)	2/13	0.0041283325467360264260374691502875066362321376800537109375	0.08498013765435082078614215106426854617893695831298828125	-1.7511629511604265	9.613677430967241	LYN;ELF2
regulation of programmed cell death (GO:0043067)	7/269	0.004244367867235423856520082352972167427651584148406982421875	0.0860404726011408660379942148210830055177211761474609375	-1.1457562332597948	6.258306596963347	PINK1;CASP8;STRADA;ACTN1;TP53INP1;TNFRSF1B;RAF1
negative regulation of ERBB signaling pathway (GO:1901185)	3/44	0.004372759444602076876751350908989479648880660533905029296875	0.0860404726011408660379942148210830055177211761474609375	-1.811822006123364	9.842471236355285	CDC42;PTPN12;STAM2
positive regulation of interleukin-6 production (GO:0032755)	3/44	0.004372759444602076876751350908989479648880660533905029296875	0.0860404726011408660379942148210830055177211761474609375	-1.4907197852679548	8.098128049211118	PYCARD;TLR8;F2RL1
regulation of I-kappaB kinase/NF-kappaB signaling (GO:0043122)	6/205	0.00454859653274902915598421060394684900529682636260986328125	0.08820321972200291515964210020683822222054004669189453125	-1.2383966646816054	6.6785946338108735	PYCARD;PINK1;CASP8;CARD8;PELI2;F2RL1
regulation of intracellular signal transduction (GO:1902531)	9/423	0.004704013437587472278023081884157363674603402614593505859375	0.0899138568498862589262188294014777056872844696044921875	-1.8621392220005304	9.979835750223518	LYN;CDC42;PYCARD;PREX1;RHOT1;CARD8;TP53INP1;F2RL1;ARAP3
regulation of superoxide anion generation (GO:0032928)	2/14	0.00479277791352903000110519116105933790095150470733642578125	0.0903202373000259461921501724646077491343021392822265625	-2.259050974240645	12.06478950598528	ITGAM;F2RL1
negative regulation of ossification (GO:0030279)	3/46	0.0049576302164454043308605690754120587371289730072021484375	0.09212929485561043019270499598860624246299266815185546875	-1.859732830798084	9.869281201480963	SRGN;NOTCH1;CHSY1
regulated exocytosis (GO:0045055)	5/149	0.005350490637276894730078868889222576399333775043487548828125	0.09688239052566048614689719897796749137341976165771484375	-2.1762686776454943	11.38311915971418	LYN;SRGN;SERPINA1;ACTN1;LAMP2
regulation of protein modification by small protein conjugation or removal (GO:1903320)	2/15	0.005503035635239309809885188684575041406787931919097900390625	0.09688239052566048614689719897796749137341976165771484375	-2.8307531107796327	14.726866822310987	PINK1;HSPA1A
positive regulation of interleukin-8 secretion (GO:2000484)	2/15	0.005503035635239309809885188684575041406787931919097900390625	0.09688239052566048614689719897796749137341976165771484375	-2.198841742167895	11.439376106991666	PYCARD;F2RL1
regulation of response to interferon-gamma (GO:0060330)	2/15	0.005503035635239309809885188684575041406787931919097900390625	0.09688239052566048614689719897796749137341976165771484375	-2.1699710344353402	11.289177537492929	IFNGR1;IFNGR2
negative regulation of I-kappaB kinase/NF-kappaB signaling (GO:0043124)	3/48	0.005587497831696590366856725040634046308696269989013671875	0.09709184543909139819550802030789782293140888214111328125	-1.41866784327521	7.3589474691457895	PYCARD;CASP8;CARD8
cellular response to mechanical stimulus (GO:0071260)	3/49	0.005919589020907756703182567292742533027194440364837646484375	0.10154371935864843490282538596147787757217884063720703125	-2.0701097307364216	10.618603549628471	CASP8;TNFSF14;TLR8
regulation of mast cell degranulation (GO:0043304)	2/16	0.006258390495252001695103416523124906234443187713623046875	0.1046715810330897389324178448077873326838016510009765625	-2.47205222791238	12.542778283831401	LYN;FES
positive regulation of membrane protein ectodomain proteolysis (GO:0051044)	2/16	0.006258390495252001695103416523124906234443187713623046875	0.1046715810330897389324178448077873326838016510009765625	-2.0557814196216735	10.430690037689912	ADAM8;TNFRSF1B
proteolysis (GO:0006508)	7/292	0.00658447577242969074584610922329375171102583408355712890625	0.10730216324879081335463837376664741896092891693115234375	-1.738778756123508	8.733956210451629	SRGN;MMP25;CASP8;APH1B;CPQ;CPD;SPPL2A
myeloid leukocyte differentiation (GO:0002573)	3/51	0.006618614328649568591400598194240956217981874942779541015625	0.10730216324879081335463837376664741896092891693115234375	-1.3613637303198998	6.831145196158501	CDC42;CASP8;F2RL1
positive regulation of cell migration (GO:0030335)	6/222	0.006656262742637994965499981248058247729204595088958740234375	0.10730216324879081335463837376664741896092891693115234375	-1.7961554439260365	9.002685110226022	SDCBP;DOCK5;NOTCH1;GLIPR2;NUMB;F2RL1
intrinsic apoptotic signaling pathway (GO:0097193)	4/102	0.00731954758609484716636028878156139398925006389617919921875	0.11521829023758713150815680137384333647787570953369140625	-1.6717607250066242	8.220393134924105	PPP1R15A;PYCARD;CEBPB;MAP3K5
protein processing (GO:0016485)	4/102	0.00731954758609484716636028878156139398925006389617919921875	0.11521829023758713150815680137384333647787570953369140625	-1.4016121222570948	6.892016599793594	SRGN;APH1B;CPD;SPPL2A
endosomal transport (GO:0016197)	6/230	0.00786154886592947514667439889990419032983481884002685546875	0.1187899074112878927689251895571942441165447235107421875	-1.3257962601990443	6.424505911753442	ZFYVE16;SNX27;UBAP1;DENND5A;STAM2;STX10
regulation of B cell receptor signaling pathway (GO:0050855)	2/18	0.0079015708218270717944076153571586473844945430755615234375	0.1187899074112878927689251895571942441165447235107421875	-2.6140818276928157	12.653969437391288	LYN;ELF2
regulation of lamellipodium organization (GO:1902743)	2/18	0.0079015708218270717944076153571586473844945430755615234375	0.1187899074112878927689251895571942441165447235107421875	-2.1880229010602643	10.59154867495692	CDC42;SSH2
negative regulation of tumor necrosis factor-mediated signaling pathway (GO:0010804)	2/18	0.0079015708218270717944076153571586473844945430755615234375	0.1187899074112878927689251895571942441165447235107421875	-2.10489237784158	10.189139274845672	CARD8;F2RL1
peptide metabolic process (GO:0006518)	4/105	0.00809324143766152089007892556082879309542477130889892578125	0.12031952270656794123926403017321717925369739532470703125	-1.219421790451502	5.873620589396008	CPQ;CPD;LAMP2;SPPL2A
positive regulation of cellular catabolic process (GO:0031331)	4/107	0.00863775970967182830928532411007836344651877880096435546875	0.126433888094556301506798945410992018878459930419921875	-1.1541125922054316	5.483895268615589	TP53INP1;ADAM8;IRS2;TNFRSF1B
positive regulation of actin cytoskeleton reorganization (GO:2000251)	2/19	0.00878800567473373393789781715668141259811818599700927734375	0.126433888094556301506798945410992018878459930419921875	-2.1338470046705127	10.102415863483255	CDC42;FES
regulation of lipopolysaccharide-mediated signaling pathway (GO:0031664)	2/19	0.00878800567473373393789781715668141259811818599700927734375	0.126433888094556301506798945410992018878459930419921875	-2.0496894836259	9.703983232759668	CARD8;LILRA2
phosphorylation (GO:0016310)	8/387	0.0089165515478689498507502975144234369508922100067138671875	0.1269185741600920847016453762989840470254421234130859375	-1.5713762149410877	7.416653750301772	LYN;PINK1;PPP4R1;FES;GMFG;ULK1;RAF1;MAP3K5
regulation of Rho protein signal transduction (GO:0035023)	3/58	0.00944080790836168866342337224750735913403332233428955078125	0.1310219671152335341179906436082092113792896270751953125	-1.937072175185079	9.032013005878074	F2RL1;ARAP3;RAF1
positive regulation of cell death (GO:0010942)	3/58	0.00944080790836168866342337224750735913403332233428955078125	0.1310219671152335341179906436082092113792896270751953125	-1.9123240661000642	8.916619658128713	ITGAM;ZNF746;MAP3K5
positive regulation of cysteine-type endopeptidase activity involved in apoptotic process (GO:0043280)	4/110	0.00949860299714323785824632295771152712404727935791015625	0.1310219671152335341179906436082092113792896270751953125	-1.3208564200686965	6.150713932962172	PYCARD;CASP8;CARD8;MAP3K5
negative regulation of response to biotic stimulus (GO:0002832)	2/20	0.0097167562830190179479217249536304734647274017333984375	0.1310546370543403948971672434709034860134124755859375	-1.9232421244501832	8.912118280949093	CARD8;LILRA2
protein targeting to lysosome (GO:0006622)	2/20	0.0097167562830190179479217249536304734647274017333984375	0.1310546370543403948971672434709034860134124755859375	-1.7301092332251624	8.01715911348019	ZFYVE16;LAMP2
regulation of epidermal growth factor receptor signaling pathway (GO:0042058)	3/59	0.00989276408257726454220648548698591184802353382110595703125	0.1310546370543403948971672434709034860134124755859375	-1.5215910603550615	7.023590826275469	CDC42;PTPN12;STAM2
positive regulation of cell morphogenesis involved in differentiation (GO:0010770)	3/59	0.00989276408257726454220648548698591184802353382110595703125	0.1310546370543403948971672434709034860134124755859375	-1.3118570548337727	6.055468789074758	CDC42;DOCK5;PLXNC1
Cluster1:Down-regulated pathways
Term	Overlap	P-value	Adjusted P-value	Z-score	Combined Score	Genes
lymphocyte differentiation (GO:0030098)	7/74	0.000001370980625974119867249993894031678820510933292098343372344970703125	0.00114707787210095615675065072736060756142251193523406982421875	-1.448056829266899	19.548744444383775	BLK;CD79B;CD79A;CD4;TXK;TCF3;GPR18
antigen receptor-mediated signaling pathway (GO:0050851)	11/258	0.000004081593186186968625316084935406024669646285474300384521484375	0.00114707787210095615675065072736060756142251193523406982421875	-1.069150868991248	13.267117893732259	BLK;CD79B;CD79A;CD4;PLEKHA1;TXK;CD19;THEMIS;HLA-DPB1;CD3E;SKAP1
cellular defense response (GO:0006968)	6/57	0.000004262241867293682388222013368572760327879223041236400604248046875	0.00114707787210095615675065072736060756142251193523406982421875	-1.9300857554026793	23.86689090992244	CD160;KLRC3;GNLY;CD19;CCR6;KLRG1
T cell activation (GO:0042110)	7/89	0.000004779491133753984325274223599056000466589466668665409088134765625	0.00114707787210095615675065072736060756142251193523406982421875	-1.331642090279703	16.314182248890756	BLK;CD4;TXK;CD7;CCR7;CD3E;GPR18
viral process (GO:0016032)	10/221	0.000006734828666086140598156899172987976953663746826350688934326171875	0.0012930871038885388864259073926632481743581593036651611328125	-1.6905590045235983	20.131545485148404	CD4;EIF3L;RPL22;RPL14;RPL13A;RPL23A;EIF2D;CHMP7;RPL7;RPS23
T cell differentiation (GO:0030217)	5/39	0.00001040421495897334472455382503586207576518063433468341827392578125	0.00166467439343573504750839475718748872168362140655517578125	-1.932874224254819	22.176444966201025	BLK;CD4;TXK;LEF1;GPR18
B cell activation (GO:0042113)	6/74	0.00001959564293118035537412217894637223025711136870086193084716796875	0.0024683662789296441884834276692117782658897340297698974609375	-1.5380043672598946	16.67228004179257	CD79B;CD79A;CD40LG;GPR183;LEF1;TCF3
rRNA metabolic process (GO:0016072)	9/201	0.000021399086092798881423605872331705768374376930296421051025390625	0.0024683662789296441884834276692117782658897340297698974609375	-1.9366657248532204	20.823344277343487	EXOSC7;FBL;EXOSC5;RPL22;RPL14;RPL13A;RPL23A;RPL7;RPS23
rRNA processing (GO:0006364)	9/203	0.0000231409338649654115565267031850993362240842543542385101318359375	0.0024683662789296441884834276692117782658897340297698974609375	-1.6127436449100885	17.214276454471577	EXOSC7;FBL;EXOSC5;RPL22;RPL14;RPL13A;RPL23A;RPL7;RPS23
nuclear-transcribed mRNA catabolic process (GO:0000956)	8/175	0.0000535913541492371331312165316784756896595354191958904266357421875	0.004407767179653844687170494154315747437067329883575439453125	-1.2275926484036626	12.072296860247699	EXOSC7;EXOSC5;RPL22;RPL14;RPL13A;RPL23A;RPL7;RPS23
ribosome biogenesis (GO:0042254)	9/227	0.0000554003454067389754906201859707692847223370335996150970458984375	0.004407767179653844687170494154315747437067329883575439453125	-1.2054511346577672	11.81453583581303	EXOSC7;FBL;EXOSC5;RPL22;RPL14;RPL13A;RPL23A;RPL7;RPS23
ncRNA processing (GO:0034470)	9/228	0.00005731316807053708664403124384278953584725968539714813232421875	0.004407767179653844687170494154315747437067329883575439453125	-1.9148294736543647	18.702101462472513	EXOSC7;FBL;EXOSC5;RPL22;RPL14;RPL13A;RPL23A;RPL7;RPS23
SRP-dependent cotranslational protein targeting to membrane (GO:0006614)	6/90	0.000059688513891145811665096820863851689864532090723514556884765625	0.004407767179653844687170494154315747437067329883575439453125	-1.8281128707040244	17.780903924804342	RPL22;RPL14;RPL13A;RPL23A;RPL7;RPS23
cotranslational protein targeting to membrane (GO:0006613)	6/94	0.000076162343923812409894787134323479449449223466217517852783203125	0.005222560726204279225870497072037323960103094577789306640625	-1.3615797847160032	12.911375547733517	RPL22;RPL14;RPL13A;RPL23A;RPL7;RPS23
protein targeting to ER (GO:0045047)	6/98	0.000096073679346481683882612301328407511391560547053813934326171875	0.006148715478174827768487187285018080729059875011444091796875	-2.068863377577716	19.13780379052719	RPL22;RPL14;RPL13A;RPL23A;RPL7;RPS23
B cell receptor signaling pathway (GO:0050853)	6/105	0.0001407103925504355162838521220436405201326124370098114013671875	0.0084426235530261316275524308139210916124284267425537109375	-2.2965941811021415	20.368049937210348	BLK;CD79B;CD79A;PLEKHA1;TXK;CD19
positive regulation of T cell activation (GO:0050870)	5/69	0.0001695239538432726325058175209647970405058003962039947509765625	0.00937998518900359269656608063314706669189035892486572265625	-1.2417488691430982	10.781504822321345	CD40LG;SIRPG;HLA-DPB1;CCR7;CD3E
cellular response to cytokine stimulus (GO:0071345)	12/457	0.0001758747222938173847446574615815961806220002472400665283203125	0.00937998518900359269656608063314706669189035892486572265625	-1.15390783469923	9.9763855321434	SIGIRR;FCER2;CD4;TCL1A;PID1;PYHIN1;LEF1;TCF7;S1PR1;RPL13A;FLT3LG;CCR7
viral gene expression (GO:0019080)	6/111	0.0001908183890438021530246148760312507874914444983005523681640625	0.00964135018326579308622914510351620265282690525054931640625	-1.5676408838960092	13.42557191235302	RPL22;RPL14;RPL13A;RPL23A;RPL7;RPS23
nuclear-transcribed mRNA catabolic process, nonsense-mediated decay (GO:0000184)	6/113	0.0002103306732705346473143170893393971709883771836757659912109375	0.0100872748662067905633943354359871591441333293914794921875	-1.9791614958166759	16.757223197438453	RPL22;RPL14;RPL13A;RPL23A;RPL7;RPS23
viral transcription (GO:0019083)	6/114	0.00022065913769827354899526195008974127631518058478832244873046875	0.0100872748662067905633943354359871591441333293914794921875	-1.769227486290384	14.89493408749677	RPL22;RPL14;RPL13A;RPL23A;RPL7;RPS23
dendritic cell chemotaxis (GO:0002407)	3/17	0.000260304423916519881744557896041669664555229246616363525390625	0.01086488030260257010850555303704823018051683902740478515625	-2.3373577639259815	19.291753361638555	GPR183;CCR7;CCR6
T cell migration (GO:0072678)	3/17	0.000260304423916519881744557896041669664555229246616363525390625	0.01086488030260257010850555303704823018051683902740478515625	-2.1731302513718687	17.936275515548036	GPR183;S1PR1;CCR6
positive regulation of natural killer cell mediated immunity (GO:0002717)	3/18	0.000310651167164010286007858052670371762360446155071258544921875	0.01242604668656041057295258411841132328845560550689697265625	-2.211660014182118	17.863223901511574	NCR3;SH2D1B;RASGRP1
regulation of immune response (GO:0050776)	8/252	0.000642579964644777253297835972745133403805084526538848876953125	0.024675070642359443751079339790521771647036075592041015625	-1.2683076742210129	9.322085871621022	CD96;NCR3;CD40LG;KLRB1;CD160;CD19;SH2D1B;CD3E
regulation of T cell proliferation (GO:0042129)	4/63	0.00128433054441917139654183444008594960905611515045166015625	0.0474214354862463327577870586537756025791168212890625	-1.8321861922457487	12.197811956012112	CD40LG;HLA-DPB1;CLC;CD3E
B cell proliferation (GO:0042100)	3/30	0.0014470877023663761100358282618572047795169055461883544921875	0.051452007195248929127817660855725989677011966705322265625	-1.9222263249029297	12.567904431318594	CD79A;CD40LG;LEF1
T cell receptor signaling pathway (GO:0050852)	6/164	0.001501597801657647730799727270323273842222988605499267578125	0.051483353199690780332975492683544871397316455841064453125	-1.1940514637702129	7.762797868388582	CD4;TXK;THEMIS;HLA-DPB1;CD3E;SKAP1
beta-catenin-TCF complex assembly (GO:1904837)	3/31	0.00159337998441638046230595104901794911711476743221282958984375	0.0527463718979215567816964949088287539780139923095703125	-1.6080477507148823	10.358879175408573	LEF1;TCF7;AXIN2
translation (GO:0006412)	7/233	0.00191476412094837675388625530814579178695566952228546142578125	0.057758637944666853247799309656329569406807422637939453125	-1.2071038389107251	7.554249972523963	EEF1G;RPL22;RPL14;RPL13A;RPL23A;RPL7;RPS23
U4 snRNA 3'-end processing (GO:0034475)	2/9	0.001943264342052737798927086743105974164791405200958251953125	0.057758637944666853247799309656329569406807422637939453125	-2.1455748607447336	13.39565219650284	EXOSC7;EXOSC5
snoRNA 3'-end processing (GO:0031126)	2/9	0.001943264342052737798927086743105974164791405200958251953125	0.057758637944666853247799309656329569406807422637939453125	-1.881431733699643	11.746504676772616	FBL;EXOSC5
peptide biosynthetic process (GO:0043043)	6/175	0.0020853384622373689893937154238301445730030536651611328125	0.057758637944666853247799309656329569406807422637939453125	-1.8789646672904636	11.598518390501203	RPL22;RPL14;RPL13A;RPL23A;RPL7;RPS23
regulation of interleukin-12 production (GO:0032655)	3/34	0.002086645845795369325070822696943650953471660614013671875	0.057758637944666853247799309656329569406807422637939453125	-1.9965770108990166	12.323267356988122	CD40LG;CCR7;SLAMF1
positive regulation of lymphocyte proliferation (GO:0050671)	4/72	0.0021057836750659792053597119121377545525319874286651611328125	0.057758637944666853247799309656329569406807422637939453125	-1.425127605727649	8.783157756961558	CD40LG;GPR183;HLA-DPB1;CD3E
enzyme linked receptor protein signaling pathway (GO:0007167)	5/121	0.0021967717884829054096618161651122136390767991542816162109375	0.058011475279927761372622541102828108705580234527587890625	-1.7202359980503237	10.529162636951057	BLK;CD4;TXK;CD7;CD3E
response to interleukin-4 (GO:0070670)	2/10	0.0024171448033303232459656495478839133284054696559906005859375	0.058011475279927761372622541102828108705580234527587890625	-2.7496475361649826	16.567089085008732	LEF1;TCF7
nuclear-transcribed mRNA catabolic process, exonucleolytic, 3'-5' (GO:0034427)	2/10	0.0024171448033303232459656495478839133284054696559906005859375	0.058011475279927761372622541102828108705580234527587890625	-2.6260265685886726	15.822251953822033	EXOSC7;EXOSC5
nuclear RNA surveillance (GO:0071027)	2/10	0.0024171448033303232459656495478839133284054696559906005859375	0.058011475279927761372622541102828108705580234527587890625	-2.223323902212397	13.395900626651057	EXOSC7;EXOSC5
cellular response to interleukin-4 (GO:0071353)	2/10	0.0024171448033303232459656495478839133284054696559906005859375	0.058011475279927761372622541102828108705580234527587890625	-1.8958659187202738	11.422911175182024	LEF1;TCF7
lymphocyte proliferation (GO:0046651)	3/37	0.0026653433557939005572878787830859437235631048679351806640625	0.0615129560429064081716887812945060431957244873046875	-1.6237795688435892	9.624827373951149	CD79A;CD40LG;LEF1
positive regulation of JNK cascade (GO:0046330)	4/77	0.002691191826877155184039036583953929948620498180389404296875	0.0615129560429064081716887812945060431957244873046875	-1.746544115023924	10.335648332726091	CD27;CCR7;RASGRP1;SLAMF1
epithelial to mesenchymal transition (GO:0001837)	3/38	0.0028780304228292236286279592860637421836145222187042236328125	0.06271531411741605721577030863045365549623966217041015625	-1.6943823460724812	9.913236547680599	EOMES;TRIM28;LEF1
negative regulation of response to cytokine stimulus (GO:0060761)	2/11	0.002939780349253877898829667714153401902876794338226318359375	0.06271531411741605721577030863045365549623966217041015625	-2.3519786334771786	13.710672253546507	SIGIRR;AES
nuclear mRNA surveillance (GO:0071028)	2/11	0.002939780349253877898829667714153401902876794338226318359375	0.06271531411741605721577030863045365549623966217041015625	-2.2701228209034685	13.233500308924434	EXOSC7;EXOSC5
positive regulation of stress-activated MAPK cascade (GO:0032874)	4/81	0.0032331947215292681889475812084810968372039496898651123046875	0.06747536810148037356160699573592864908277988433837890625	-1.2219205788426242	7.006840299871237	CD27;CCR7;RASGRP1;SLAMF1
isotype switching (GO:0045190)	2/12	0.003510422855778951196914494659040428814478218555450439453125	0.06869138328705075291491510824926081113517284393310546875	-2.5050168192707143	14.158402099290546	CD40LG;CCR6
T-helper cell differentiation (GO:0042093)	2/12	0.003510422855778951196914494659040428814478218555450439453125	0.06869138328705075291491510824926081113517284393310546875	-2.1032432057292385	11.88757009143949	GPR183;LEF1
embryonic hemopoiesis (GO:0035162)	2/12	0.003510422855778951196914494659040428814478218555450439453125	0.06869138328705075291491510824926081113517284393310546875	-1.6130050213314029	9.116734668006513	KMT2A;FLT3LG
positive regulation of Ras protein signal transduction (GO:0046579)	3/41	0.003577676212867226569758205556581742712296545505523681640625	0.06869138328705075291491510824926081113517284393310546875	-1.6359277127849114	9.215249174610188	P2RY10;RASGRP1;GPR18
response to cytokine (GO:0034097)	5/139	0.003991859437682316984197239406739754485897719860076904296875	0.0751408835328436219835879228412522934377193450927734375	-1.2393578068707647	6.845590531321475	SIGIRR;PID1;LEF1;CCR7;AES
rRNA 3'-end processing (GO:0031125)	2/13	0.0041283325467360264260374691502875066362321376800537109375	0.0762153700935881694977780398403410799801349639892578125	-2.3890124470275147	13.115395702649367	EXOSC7;EXOSC5
regulation of interferon-gamma production (GO:0032649)	3/44	0.004372759444602076876751350908989479648880660533905029296875	0.07773794568181469077927658872795291244983673095703125	-1.8709335932112294	10.163586717722286	TXK;HLA-DPB1;CCR7
positive regulation of interferon-gamma production (GO:0032729)	3/44	0.004372759444602076876751350908989479648880660533905029296875	0.07773794568181469077927658872795291244983673095703125	-1.7613697356085403	9.56839628877616	TXK;HLA-DPB1;RASGRP1
regulation of T cell activation (GO:0050863)	3/45	0.00465962920959142427868027169779452378861606121063232421875	0.08072047012259418730106830253134830854833126068115234375	-1.4942521208563988	8.022369779080394	CD4;SIRPG;HLA-DPB1
viral translation (GO:0019081)	2/14	0.00479277791352903000110519116105933790095150470733642578125	0.08072047012259418730106830253134830854833126068115234375	-2.57980922112376	13.777845464031762	EIF3L;EIF2D
B cell activation involved in immune response (GO:0002312)	2/14	0.00479277791352903000110519116105933790095150470733642578125	0.08072047012259418730106830253134830854833126068115234375	-2.527436896253809	13.498143464076923	CD40LG;GPR183
regulation of JNK cascade (GO:0046328)	4/91	0.00490346072651953561460924646553394268266856670379638671875	0.08116072926653024321996809931079042144119739532470703125	-1.6360314255333919	8.700110904933405	CD27;CCR7;RASGRP1;SLAMF1
regulation of interleukin-4 production (GO:0032673)	2/16	0.006258390495252001695103416523124906234443187713623046875	0.10183143856681221850468688217006274498999118804931640625	-1.8100311019316178	9.183794153709927	CD40LG;LEF1
positive regulation of cytokine production (GO:0001819)	6/221	0.0065156678273312930438354584339322173036634922027587890625	0.104250685237300688701367334942915476858615875244140625	-1.8738825508522645	9.43227320794222	CD40LG;TXK;HLA-DPB1;CCR7;LY9;RASGRP1
cellular macromolecule biosynthetic process (GO:0034645)	8/368	0.00668098146915606372342466556801809929311275482177734375	0.10514331492442330340253420217777602374553680419921875	-1.6806674754882416	8.417606875744719	EEF1G;RPL22;RPL14;RPL13A;RPL23A;TCF3;RPL7;RPS23
ruffle organization (GO:0031529)	2/17	0.00705813530480860727711611701806759811006486415863037109375	0.1092872563325203716377842511064955033361911773681640625	-2.2758296113284717	11.273491263876192	PLEKHA1;CCR7
B cell differentiation (GO:0030183)	3/53	0.0073647507262844767728093842151793069206178188323974609375	0.1104712608942671481226938112740754149854183197021484375	-1.3962636432088702	6.857120670201473	CD79B;CD79A;TCF3
regulation of DNA binding (GO:0051101)	3/53	0.0073647507262844767728093842151793069206178188323974609375	0.1104712608942671481226938112740754149854183197021484375	-1.2880494126256727	6.325675164940982	PYHIN1;LEF1;ID3
positive regulation of natural killer cell mediated cytotoxicity (GO:0045954)	2/18	0.0079015708218270717944076153571586473844945430755615234375	0.11402738880608616345302408490169909782707691192626953125	-2.299978569339906	11.133491773197141	NCR3;RASGRP1
rRNA catabolic process (GO:0016075)	2/18	0.0079015708218270717944076153571586473844945430755615234375	0.11402738880608616345302408490169909782707691192626953125	-1.9651091604730258	9.512491535014568	EXOSC7;EXOSC5
positive regulation of protein modification process (GO:0031401)	5/164	0.00795816151042476327415187142833019606769084930419921875	0.11402738880608616345302408490169909782707691192626953125	-1.0299944568537556	4.978537196869697	PPP1R16B;CD4;AXIN2;RASGRP1;TRABD2A
cytoplasmic translation (GO:0002181)	3/55	0.00815872422037229073910058474439210840500891208648681640625	0.1151819889934911633755376669796532951295375823974609375	-1.629521287000214	7.835826000839843	RPL22;RPL7;RPS23
mesoderm formation (GO:0001707)	2/21	0.01068714678105091124560299675749774905852973461151123046875	0.148690737823317042920479025269742123782634735107421875	-2.2134423493309012	10.046180661294168	EOMES;LEF1
positive regulation of T cell proliferation (GO:0042102)	3/62	0.01132333284464609284014624535075199673883616924285888671875	0.1552914218694321224489840460591949522495269775390625	-1.3567972560560233	6.0796590241817166	CD40LG;HLA-DPB1;CD3E
positive regulation of leukocyte cell-cell adhesion (GO:1903039)	2/22	0.011698508946222478666054911400351556949317455291748046875	0.1559801192829663729622069467950495891273021697998046875	-1.8477046716032008	8.219133393444533	SIRPG;HLA-DPB1
positive regulation of cellular component movement (GO:0051272)	2/22	0.011698508946222478666054911400351556949317455291748046875	0.1559801192829663729622069467950495891273021697998046875	-1.8399479433364005	8.184629186521564	SPOCK2;CCR7
inflammatory response (GO:0006954)	6/253	0.0121956459747492272638336174850337556563317775726318359375	0.158963309492640869624580091112875379621982574462890625	-1.6885108119549626	7.440720540624083	NCR3;CD40LG;EPHX2;CD27;CCR7;KLRG1
ribosomal large subunit biogenesis (GO:0042273)	3/64	0.01233986811983023117178515093428359250538051128387451171875	0.158963309492640869624580091112875379621982574462890625	-1.3609484113803303	5.9812593210638525	RPL14;RPL23A;RPL7
gene expression (GO:0010467)	8/412	0.01265851845999223061756122632459664600901305675506591796875	0.158963309492640869624580091112875379621982574462890625	-1.1906922519785472	5.2026403673537525	RPL22;RPL14;THOC1;RPL13A;RPL23A;TCF3;RPL7;RPS23
ncRNA catabolic process (GO:0034661)	2/23	0.01275018211555556911507292028318261145614087581634521484375	0.158963309492640869624580091112875379621982574462890625	-2.3054689257891794	10.056938966242353	EXOSC7;EXOSC5
regulation of natural killer cell mediated cytotoxicity (GO:0042269)	2/23	0.01275018211555556911507292028318261145614087581634521484375	0.158963309492640869624580091112875379621982574462890625	-2.1842397587122937	9.528111914798448	NCR3;RASGRP1
positive regulation of protein oligomerization (GO:0032461)	2/24	0.01384151311679894698347670356497474131174385547637939453125	0.166098157401587342985038731058011762797832489013671875	-2.055287668938299	8.796801823277919	TCL1A;TRABD2A
regulation of protein oligomerization (GO:0032459)	2/24	0.01384151311679894698347670356497474131174385547637939453125	0.166098157401587342985038731058011762797832489013671875	-1.7812369266388488	7.623841898511863	TCL1A;TRABD2A
lamellipodium assembly (GO:0030032)	2/24	0.01384151311679894698347670356497474131174385547637939453125	0.166098157401587342985038731058011762797832489013671875	-1.7513135058093974	7.495767173552701	ABLIM1;S1PR1
protein complex assembly (GO:0006461)	5/190	0.01436844861996514240154443342589729581959545612335205078125	0.170292724384772053980441341991536319255828857421875	-1.7440271923071922	7.399419998723909	TRIM28;LEF1;TCF7;AXIN2;RASGRP1
protein homooligomerization (GO:0051260)	5/191	0.01466809325046409921700085732254592585377395153045654296875	0.171724018542018741495525091522722505033016204833984375	-1.415614110747818	5.9768369751282595	CD79B;CD79A;TCL1A;CD3E;CRYZ
positive regulation of interleukin-12 production (GO:0032735)	2/26	0.016140572934139237049055992656576563604176044464111328125	0.1801738374043449775196990003678365610539913177490234375	-2.1584625004466838	8.906720929470954	CD40LG;CCR7
positive regulation of leukocyte mediated cytotoxicity (GO:0001912)	2/26	0.016140572934139237049055992656576563604176044464111328125	0.1801738374043449775196990003678365610539913177490234375	-1.9291194768077304	7.960355491919691	NCR3;RASGRP1
lamellipodium organization (GO:0097581)	2/26	0.016140572934139237049055992656576563604176044464111328125	0.1801738374043449775196990003678365610539913177490234375	-1.7435407378554908	7.194579835428702	ABLIM1;S1PR1
positive regulation of Rho protein signal transduction (GO:0035025)	2/26	0.016140572934139237049055992656576563604176044464111328125	0.1801738374043449775196990003678365610539913177490234375	-1.7382698766005962	7.17283005277295	P2RY10;GPR18
regulation of transcription, DNA-templated (GO:0006355)	20/1599	0.0163802119577368225644686816622197511605918407440185546875	0.1807471664301994185297672856904682703316211700439453125	-1.6848304697574494	6.927485869803352	EOMES;ZNF17;KMT2A;BCL11A;PYHIN1;TXK;LEF1;TCF7;THOC1;BACH2;AES;SPIB;CD4;ZNF91;TRIM28;PPIE;ID3;TCF3;SKAP1;KLRG1
snRNA 3'-end processing (GO:0034472)	2/27	0.0173470321905662520911572954673829372040927410125732421875	0.18924035116981363646715408322052098810672760009765625	-2.047618915938624	8.301730667473402	EXOSC7;EXOSC5
positive regulation of ERK1 and ERK2 cascade (GO:0070374)	5/202	0.0182444132796959757047972061627660878002643585205078125	0.1965257985577839594526494693127460777759552001953125	-1.5811892201418165	6.330917774822662	CD4;GPR183;CCR7;RASGRP1;SLAMF1
cellular response to organic substance (GO:0071310)	4/134	0.018424293614792246198685887748069944791495800018310546875	0.1965257985577839594526494693127460777759552001953125	-1.0788326518405884	4.308949506472545	SIGIRR;PID1;LEF1;CCR7
positive regulation of cytosolic calcium ion concentration involved in phospholipase C-activating G-protein coupled signaling pathway (GO:0051482)	2/29	0.0198706895953981686753220259333829744718968868255615234375	0.209624857270134523634652623513829894363880157470703125	-1.6666191427342263	6.530662973128273	P2RY10;GPR18
visual perception (GO:0007601)	3/79	0.0215997348072166465982046901217472623102366924285888671875	0.2253885371187824004923783149934024550020694732666015625	-1.2250719931983514	4.698242045479131	ABLIM1;DHRS3;CRYZ
positive regulation of MAPK cascade (GO:0043410)	6/290	0.022317638169893495858620013905238010920584201812744140625	0.230375619818255439330556555432849563658237457275390625	-1.0468214283251307	3.980410731127538	CD4;GPR183;CD27;CCR7;RASGRP1;SLAMF1
sensory perception of light stimulus (GO:0050953)	3/82	0.0238021544889155563240468183039411087520420551300048828125	0.2430858330782865450725438449808279983699321746826171875	-1.7672897967004038	6.60609246095262	ABLIM1;DHRS3;CRYZ
negative regulation of binding (GO:0051100)	3/83	0.0245623527092167677488010468778156791813671588897705078125	0.2482090379036641925036832390105701051652431488037109375	-1.3167095769862531	4.880437223656107	LEF1;ID3;AES
positive regulation of myeloid leukocyte differentiation (GO:0002763)	2/33	0.025343934492009369263687545981156290508806705474853515625	0.2508265681683401471246952496585436165332794189453125	-1.8336024834300468	6.738884906230242	CD4;LEF1
regulation of cell-cell adhesion (GO:0022407)	2/33	0.025343934492009369263687545981156290508806705474853515625	0.2508265681683401471246952496585436165332794189453125	-1.6197739894913712	5.953019036529995	LEF1;SIRPG
activation of GTPase activity (GO:0090630)	3/85	0.0261218039206684744801822972704030689783394336700439453125	0.255887058814711576548717175683123059570789337158203125	-1.3601384296833727	4.957684057345993	TBC1D4;CCR7;RASGRP1
exonucleolytic nuclear-transcribed mRNA catabolic process involved in deadenylation-dependent decay (GO:0043928)	2/34	0.026797515030463910090663404162114602513611316680908203125	0.257256144292453525768138433704734779894351959228515625	-1.4848290241474393	5.374258648098811	EXOSC7;EXOSC5
positive regulation of locomotion (GO:0040017)	2/34	0.026797515030463910090663404162114602513611316680908203125	0.257256144292453525768138433704734779894351959228515625	-1.470216297186193	5.321368670218107	SPOCK2;CCR7
negative regulation of DNA binding (GO:0043392)	2/35	0.028284042143809591529635127926667337305843830108642578125	0.26883842037680405478994316581520251929759979248046875	-1.5248185208372294	5.43667565446313	LEF1;ID3
regulation of mitochondrial membrane potential (GO:0051881)	2/36	0.0298029469521291882905256187541453982703387737274169921875	0.2777750395538254313265724704251624643802642822265625	-1.7250656634855335	6.0604109844200735	TCL1A;PID1
nuclear-transcribed mRNA catabolic process, exonucleolytic (GO:0000291)	2/36	0.0298029469521291882905256187541453982703387737274169921875	0.2777750395538254313265724704251624643802642822265625	-1.4687383866776418	5.159895324723819	EXOSC7;EXOSC5
transmembrane receptor protein tyrosine kinase signaling pathway (GO:0007169)	7/397	0.030358422701704579349524237841251306235790252685546875	0.280231594169580711106704029589309357106685638427734375	-1.5882406523389072	5.5503948774140595	BLK;CYFIP2;NELL2;CD4;TXK;CD7;CD3E
positive regulation of gene expression (GO:0010628)	11/772	0.0310955471144114432846539131105600972659885883331298828125	0.283957740312534401283528495696373283863067626953125	-1.523328787549523	5.287002979289345	EOMES;CD4;PID1;TRIM28;KMT2A;PYHIN1;EPHX2;LEF1;TCF3;CD3E;SKAP1
regulation of filopodium assembly (GO:0051489)	2/37	0.03135366715950900495801789702454698272049427032470703125	0.283957740312534401283528495696373283863067626953125	-2.2196417631226013	7.685341009611792	PPP1R16B;CCR7
regulation of DNA repair (GO:0006282)	2/38	0.032935646975121801727226511502522043883800506591796875	0.29197611924414956785511776615749113261699676513671875	-1.560330807783496	5.325720665441154	TRIM28;AXIN2
positive regulation of nucleic acid-templated transcription (GO:1903508)	8/503	0.036116594735678179961535505526626366190612316131591796875	0.29197611924414956785511776615749113261699676513671875	-1.8064220619572218	5.99913278228005	EOMES;CD4;TRIM28;KMT2A;PYHIN1;LEF1;TCF3;SKAP1
regulation of plasma membrane bounded cell projection assembly (GO:0120032)	2/40	0.036191194493924737363155230696065700612962245941162109375	0.29197611924414956785511776615749113261699676513671875	-1.3822661260360614	4.587657556421405	PPP1R16B;CCR7
regulation of cell death (GO:0010941)	3/97	0.036565566336601705577091792065402842126786708831787109375	0.29197611924414956785511776615749113261699676513671875	-1.2896673108490917	4.267055545147383	TMEM109;TXNDC12;AXIN2
antigen processing and presentation of exogenous peptide antigen via MHC class II (GO:0019886)	3/98	0.037519229707237589099833030559238977730274200439453125	0.29197611924414956785511776615749113261699676513671875	-1.8266789257474085	5.996807323739074	HLA-DPB1;HLA-DOA;HLA-DOB
antigen processing and presentation of exogenous peptide antigen (GO:0002478)	3/98	0.037519229707237589099833030559238977730274200439453125	0.29197611924414956785511776615749113261699676513671875	-1.7608716395675001	5.780768473037604	HLA-DPB1;HLA-DOA;HLA-DOB
positive regulation of epithelial to mesenchymal transition (GO:0010718)	2/41	0.037863682610813319262543785725938505493104457855224609375	0.29197611924414956785511776615749113261699676513671875	-1.9875141382260393	6.506649986860571	LEF1;AXIN2
antigen processing and presentation of peptide antigen via MHC class II (GO:0002495)	3/99	0.0384855703715705488310305781851639039814472198486328125	0.29197611924414956785511776615749113261699676513671875	-1.718649535756251	5.598452574664257	HLA-DPB1;HLA-DOA;HLA-DOB
regulation of ERK1 and ERK2 cascade (GO:0070372)	5/248	0.039251289682359878641104700136565952561795711517333984375	0.29197611924414956785511776615749113261699676513671875	-0.9865001897663129	3.1940616833726536	CD4;GPR183;CCR7;RASGRP1;SLAMF1
regulation of cholesterol metabolic process (GO:0090181)	2/42	0.03956527105192986226711582276038825511932373046875	0.29197611924414956785511776615749113261699676513671875	-1.6120538252610213	5.206617150118255	EPHX2;LDLRAP1
mesenchymal cell differentiation (GO:0048762)	2/42	0.03956527105192986226711582276038825511932373046875	0.29197611924414956785511776615749113261699676513671875	-1.5259946504682382	4.928662922796735	TRIM28;LEF1
negative regulation of Wnt signaling pathway (GO:0030178)	4/175	0.042960089212587738993764929773533367551863193511962890625	0.29197611924414956785511776615749113261699676513671875	-1.5609410118677696	4.9130364729036815	LEF1;AXIN2;AES;TRABD2A
negative regulation of DNA metabolic process (GO:0051053)	2/44	0.04305365831042558266705810865460080094635486602783203125	0.29197611924414956785511776615749113261699676513671875	-1.451234310049072	4.564578992001443	ZNF91;KMT2A
positive regulation of lymphocyte activation (GO:0051251)	3/105	0.044547604653639320815283753063340554945170879364013671875	0.29197611924414956785511776615749113261699676513671875	-2.01565486721849	6.271099162479656	SIRPG;HLA-DPB1;CCR7
positive regulation of viral life cycle (GO:1903902)	2/45	0.044839427103019614817558391450802446343004703521728515625	0.29197611924414956785511776615749113261699676513671875	-1.96242441292533	6.0926752122816765	CD4;PPIE
peptidyl-tyrosine autophosphorylation (GO:0038083)	2/46	0.046652236052495361928738049073217553086578845977783203125	0.29197611924414956785511776615749113261699676513671875	-1.7852924198740827	5.471982717229268	BLK;TXK
regulation of cellular macromolecule biosynthetic process (GO:2000112)	9/632	0.04889879729768666083433714675265946425497531890869140625	0.29197611924414956785511776615749113261699676513671875	-1.2355873124123118	3.7290055705754224	CYFIP2;ZNF17;BCL11A;LEF1;TCF7;PPIE;TCF3;BACH2;KLRG1
Wnt signaling pathway (GO:0016055)	3/110	0.049940064500586724138830874153427430428564548492431640625	0.29197611924414956785511776615749113261699676513671875	-1.1407963976182511	3.4188888901994865	LEF1;TCF7;AXIN2

## Sheet: Cluster2
Cluster2: Up-regulated pathways
Term	Overlap	P-value	Adjusted P-value	Z-score	Combined Score	Genes
negative regulation of peptidyl-tyrosine phosphorylation (GO:0050732)	2/28	0.000913438252680163500184240543688929392374120652675628662109375	0.11457724368144060755891899816560908220708370208740234375	-2.1722520383585517	15.202060097957904	SEMA4D;PRKCD
positive regulation of protein modification process (GO:0031401)	3/164	0.0022548564299002646534042515469309364561922848224639892578125	0.11457724368144060755891899816560908220708370208740234375	-1.0733456550533238	6.541686463845883	SEMA4D;PRKCD;PELI2
regulation of peptidyl-tyrosine phosphorylation (GO:0050730)	2/86	0.00833667415457197726047500196955297724343836307525634765625	0.11457724368144060755891899816560908220708370208740234375	-1.9028008530309237	9.10888069481174	SEMA4D;PRKCD
negative regulation of cytoplasmic translation (GO:2000766)	1/7	0.0111480474267740929661396620531377266161143779754638671875	0.11457724368144060755891899816560908220708370208740234375	-3.626791185732648	16.30783361756099	CPEB2
snRNA modification (GO:0040031)	1/7	0.0111480474267740929661396620531377266161143779754638671875	0.11457724368144060755891899816560908220708370208740234375	-3.4100847999879234	15.333415322818707	NOP10
positive regulation of intracellular estrogen receptor signaling pathway (GO:0033148)	1/7	0.0111480474267740929661396620531377266161143779754638671875	0.11457724368144060755891899816560908220708370208740234375	-3.3222126526157685	14.93829901047071	WBP2
positive regulation of phospholipid transport (GO:2001140)	1/7	0.0111480474267740929661396620531377266161143779754638671875	0.11457724368144060755891899816560908220708370208740234375	-3.095906331867939	13.920714695201548	PRKCD
regulation of glial cell apoptotic process (GO:0034350)	1/7	0.0111480474267740929661396620531377266161143779754638671875	0.11457724368144060755891899816560908220708370208740234375	-2.659352550249004	11.957754582205547	PRKCD
regulation of collateral sprouting (GO:0048670)	1/8	0.01273076450148968342956923294195803464390337467193603515625	0.11457724368144060755891899816560908220708370208740234375	-3.0018335245639216	13.099202452469212	SEMA4D
positive regulation of ceramide biosynthetic process (GO:2000304)	1/8	0.01273076450148968342956923294195803464390337467193603515625	0.11457724368144060755891899816560908220708370208740234375	-2.9975849375378725	13.080662749605697	PRKCD
positive regulation of sphingolipid biosynthetic process (GO:0090154)	1/8	0.01273076450148968342956923294195803464390337467193603515625	0.11457724368144060755891899816560908220708370208740234375	-2.9085490436186685	12.692133808729919	PRKCD
regulation of cell projection organization (GO:0031344)	1/8	0.01273076450148968342956923294195803464390337467193603515625	0.11457724368144060755891899816560908220708370208740234375	-2.8411557819811715	12.39804755414655	SEMA4D
leukocyte aggregation (GO:0070486)	1/8	0.01273076450148968342956923294195803464390337467193603515625	0.11457724368144060755891899816560908220708370208740234375	-2.708837113665107	11.820644107109944	SEMA4D
negative regulation of glial cell apoptotic process (GO:0034351)	1/8	0.01273076450148968342956923294195803464390337467193603515625	0.11457724368144060755891899816560908220708370208740234375	-2.580908268545673	11.26239667999005	PRKCD
progesterone receptor signaling pathway (GO:0050847)	1/8	0.01273076450148968342956923294195803464390337467193603515625	0.11457724368144060755891899816560908220708370208740234375	-2.497515550490769	10.89849305644665	WBP2
adenylate cyclase-activating dopamine receptor signaling pathway (GO:0007191)	1/8	0.01273076450148968342956923294195803464390337467193603515625	0.11457724368144060755891899816560908220708370208740234375	-1.778309765775638	7.760070455100332	GNAS
cellular response to peptide hormone stimulus (GO:0071375)	2/111	0.0135837885604473233847055979595097596757113933563232421875	0.11457724368144060755891899816560908220708370208740234375	-1.8351573912651566	7.889118130171813	PRKCD;CPEB2
response to hydroperoxide (GO:0033194)	1/9	0.01431102738386800556080746815723614417947828769683837890625	0.11457724368144060755891899816560908220708370208740234375	-3.1020334894151356	13.173482838950397	PRKCD
rRNA pseudouridine synthesis (GO:0031118)	1/9	0.01431102738386800556080746815723614417947828769683837890625	0.11457724368144060755891899816560908220708370208740234375	-2.903560778083147	12.330623835121632	NOP10
deadenylation-dependent decapping of nuclear-transcribed mRNA (GO:0000290)	1/9	0.01431102738386800556080746815723614417947828769683837890625	0.11457724368144060755891899816560908220708370208740234375	-2.879577098884357	12.228771747638294	PATL1
negative regulation of platelet aggregation (GO:0090331)	1/9	0.01431102738386800556080746815723614417947828769683837890625	0.11457724368144060755891899816560908220708370208740234375	-2.845205600363069	12.082805449252339	PRKCD
regulation of endodeoxyribonuclease activity (GO:0032071)	1/9	0.01431102738386800556080746815723614417947828769683837890625	0.11457724368144060755891899816560908220708370208740234375	-2.829646681028975	12.016730999205397	PRKCD
cellular response to angiotensin (GO:1904385)	1/9	0.01431102738386800556080746815723614417947828769683837890625	0.11457724368144060755891899816560908220708370208740234375	-2.5991313812790904	11.03779593750071	PRKCD
cellular response to oxidative stress (GO:0034599)	2/116	0.0147676041881556439905320843308800249360501766204833984375	0.11457724368144060755891899816560908220708370208740234375	-2.003795034961548	8.446636091659887	PRKCD;CPEB2
antigen processing and presentation of exogenous peptide antigen via MHC class I, TAP-independent (GO:0002480)	1/10	0.01588883975628503641974731408481602557003498077392578125	0.11457724368144060755891899816560908220708370208740234375	-2.301740266594998	9.534126557094767	LNPEP
histone phosphorylation (GO:0016572)	1/10	0.01588883975628503641974731408481602557003498077392578125	0.11457724368144060755891899816560908220708370208740234375	-2.1960198059714835	9.096217786115137	PRKCD
granulocyte activation (GO:0036230)	1/10	0.01588883975628503641974731408481602557003498077392578125	0.11457724368144060755891899816560908220708370208740234375	-1.7533078392930765	7.2624435849554825	PRKCD
stimulatory C-type lectin receptor signaling pathway (GO:0002223)	2/122	0.016244992044489335591972434258423163555562496185302734375	0.11457724368144060755891899816560908220708370208740234375	-1.3296240578683445	5.47801202691418	CLEC4A;PRKCD
innate immune response activating cell surface receptor signaling pathway (GO:0002220)	2/125	0.0170065644592820482128292525203505647368729114532470703125	0.11457724368144060755891899816560908220708370208740234375	-1.4439503556315738	5.882878809871996	CLEC4A;PRKCD
negative regulation of homotypic cell-cell adhesion (GO:0034111)	1/11	0.0174642052942088725486780020901278476230800151824951171875	0.11457724368144060755891899816560908220708370208740234375	-3.151338793946259	12.755364904176131	PRKCD
positive regulation of intracellular steroid hormone receptor signaling pathway (GO:0033145)	1/11	0.0174642052942088725486780020901278476230800151824951171875	0.11457724368144060755891899816560908220708370208740234375	-2.9265768471045295	11.845618020075104	WBP2
regulation of cytoplasmic translational elongation (GO:1900247)	1/11	0.0174642052942088725486780020901278476230800151824951171875	0.11457724368144060755891899816560908220708370208740234375	-2.875480175965266	11.638799036657003	CPEB2
regulation of cytoplasmic translation (GO:2000765)	1/11	0.0174642052942088725486780020901278476230800151824951171875	0.11457724368144060755891899816560908220708370208740234375	-2.5715881188339256	10.40876496744258	CPEB2
positive regulation of myoblast fusion (GO:1901741)	1/12	0.0190371276734107551520391865551573573611676692962646484375	0.11457724368144060755891899816560908220708370208740234375	-2.867359771053025	11.358656111845375	CD53
intrinsic apoptotic signaling pathway in response to oxidative stress (GO:0008631)	1/12	0.0190371276734107551520391865551573573611676692962646484375	0.11457724368144060755891899816560908220708370208740234375	-2.568543984542248	10.174937977123818	PRKCD
establishment of synaptic vesicle localization (GO:0097480)	1/12	0.0190371276734107551520391865551573573611676692962646484375	0.11457724368144060755891899816560908220708370208740234375	-2.5010911144194488	9.90773259773033	SPG11
regulation of ceramide biosynthetic process (GO:2000303)	1/12	0.0190371276734107551520391865551573573611676692962646484375	0.11457724368144060755891899816560908220708370208740234375	-2.4570210571190905	9.733155054040981	PRKCD
positive regulation of superoxide anion generation (GO:0032930)	1/12	0.0190371276734107551520391865551573573611676692962646484375	0.11457724368144060755891899816560908220708370208740234375	-2.3403233326566473	9.270872875646262	PRKCD
cytoplasmic mRNA processing body assembly (GO:0033962)	1/12	0.0190371276734107551520391865551573573611676692962646484375	0.11457724368144060755891899816560908220708370208740234375	-2.27455343515836	9.010334363619913	PATL1
cellular response to arsenic-containing substance (GO:0071243)	1/13	0.020607610559608406652909451395316864363849163055419921875	0.11457724368144060755891899816560908220708370208740234375	-2.642184054286913	10.257209048530088	CPEB2
regulation of myoblast fusion (GO:1901739)	1/13	0.020607610559608406652909451395316864363849163055419921875	0.11457724368144060755891899816560908220708370208740234375	-2.61308984486151	10.144262568630673	CD53
regulation of antigen receptor-mediated signaling pathway (GO:0050854)	1/13	0.020607610559608406652909451395316864363849163055419921875	0.11457724368144060755891899816560908220708370208740234375	-1.7726615408696755	6.8816401974301264	ELF1
regulation of superoxide anion generation (GO:0032928)	1/14	0.0221756576116510818741378585627899155952036380767822265625	0.11457724368144060755891899816560908220708370208740234375	-2.2879802498948285	8.714367875512266	PRKCD
synaptic vesicle localization (GO:0097479)	1/14	0.0221756576116510818741378585627899155952036380767822265625	0.11457724368144060755891899816560908220708370208740234375	-2.2842690028878847	8.700232626006992	SPG11
tRNA splicing, via endonucleolytic cleavage and ligation (GO:0006388)	1/14	0.0221756576116510818741378585627899155952036380767822265625	0.11457724368144060755891899816560908220708370208740234375	-2.192556055078561	8.3509200101333	TSEN34
neutrophil activation (GO:0042119)	1/15	0.0237412724916266464070258024321447010152041912078857421875	0.11457724368144060755891899816560908220708370208740234375	-2.4441673990329544	9.142506631766649	PRKCD
regulation of platelet aggregation (GO:0090330)	1/15	0.0237412724916266464070258024321447010152041912078857421875	0.11457724368144060755891899816560908220708370208740234375	-2.182989723321198	8.165561012899103	PRKCD
positive regulation of transporter activity (GO:0032411)	1/15	0.0237412724916266464070258024321447010152041912078857421875	0.11457724368144060755891899816560908220708370208740234375	-2.078183407914231	7.773528767465201	PRKCD
RNA splicing, via endonucleolytic cleavage and ligation (GO:0000394)	1/15	0.0237412724916266464070258024321447010152041912078857421875	0.11457724368144060755891899816560908220708370208740234375	-1.5113021863313767	5.653086718448515	TSEN34
positive regulation of protein import (GO:1904591)	1/16	0.025304458844052128696500147952974657528102397918701171875	0.11457724368144060755891899816560908220708370208740234375	-2.3891305775259557	8.784294766595657	PRKCD
transport along microtubule (GO:0010970)	1/16	0.025304458844052128696500147952974657528102397918701171875	0.11457724368144060755891899816560908220708370208740234375	-2.313046901614366	8.504552234973284	SPG11
positive regulation of telomerase RNA localization to Cajal body (GO:1904874)	1/16	0.025304458844052128696500147952974657528102397918701171875	0.11457724368144060755891899816560908220708370208740234375	-2.2810626836599197	8.386953472882245	NOP10
pseudouridine synthesis (GO:0001522)	1/16	0.025304458844052128696500147952974657528102397918701171875	0.11457724368144060755891899816560908220708370208740234375	-2.261393011255335	8.314632519816897	NOP10
negative regulation of platelet activation (GO:0010544)	1/16	0.025304458844052128696500147952974657528102397918701171875	0.11457724368144060755891899816560908220708370208740234375	-2.1367053600664647	7.856184123525506	PRKCD
negative regulation of axon extension involved in axon guidance (GO:0048843)	1/16	0.025304458844052128696500147952974657528102397918701171875	0.11457724368144060755891899816560908220708370208740234375	-1.9465323177910834	7.156960700694797	SEMA4D
positive regulation of syncytium formation by plasma membrane fusion (GO:0060143)	1/16	0.025304458844052128696500147952974657528102397918701171875	0.11457724368144060755891899816560908220708370208740234375	-1.5780626044997503	5.802180595931396	CD53
positive regulation of myotube differentiation (GO:0010831)	1/17	0.026865220320566630951564235374462441541254520416259765625	0.11457724368144060755891899816560908220708370208740234375	-2.291616391021266	8.288599467686167	CD53
vesicle-mediated transport (GO:0016192)	3/411	0.0275050603017695620422511382230368326418101787567138671875	0.11457724368144060755891899816560908220708370208740234375	-1.587278317549229	5.70370254196379	PLIN3;SFT2D1;STX11
regulation of B cell receptor signaling pathway (GO:0050855)	1/18	0.0284235605561312006106522431991834309883415699005126953125	0.11457724368144060755891899816560908220708370208740234375	-2.6643851080904617	9.486641441726716	ELF1
synaptic vesicle transport (GO:0048489)	1/18	0.0284235605561312006106522431991834309883415699005126953125	0.11457724368144060755891899816560908220708370208740234375	-2.586947149754048	9.210920735104306	SPG11
rRNA catabolic process (GO:0016075)	1/18	0.0284235605561312006106522431991834309883415699005126953125	0.11457724368144060755891899816560908220708370208740234375	-1.9679891164487462	7.007097829919242	DEDD2
negative regulation of axon guidance (GO:1902668)	1/18	0.0284235605561312006106522431991834309883415699005126953125	0.11457724368144060755891899816560908220708370208740234375	-1.9561122219240252	6.964809708935866	SEMA4D
positive regulation of lipid catabolic process (GO:0050996)	1/19	0.029979483191511724360367452391074039041996002197265625	0.11457724368144060755891899816560908220708370208740234375	-2.3608532696463684	8.280083801922002	PRKCD
regulation of telomerase RNA localization to Cajal body (GO:1904872)	1/19	0.029979483191511724360367452391074039041996002197265625	0.11457724368144060755891899816560908220708370208740234375	-2.0835755450391393	7.307603713611385	NOP10
negative regulation of protein localization to plasma membrane (GO:1903077)	1/20	0.0315329918499668571119087800980196334421634674072265625	0.11457724368144060755891899816560908220708370208740234375	-2.105869351195001	7.279402643027965	NUMB
negative regulation of protein localization to cell periphery (GO:1904376)	1/20	0.0315329918499668571119087800980196334421634674072265625	0.11457724368144060755891899816560908220708370208740234375	-1.9767704084956526	6.833143626928761	NUMB
regulation of response to cytokine stimulus (GO:0060759)	1/21	0.0330840901610320037296020245776162482798099517822265625	0.11457724368144060755891899816560908220708370208740234375	-1.9995933006100077	6.816019226543223	ELF1
telomere maintenance via telomerase (GO:0007004)	1/21	0.0330840901610320037296020245776162482798099517822265625	0.11457724368144060755891899816560908220708370208740234375	-1.954757350029394	6.6631867975164925	NOP10
response to progesterone (GO:0032570)	1/21	0.0330840901610320037296020245776162482798099517822265625	0.11457724368144060755891899816560908220708370208740234375	-1.8296933365153643	6.2368807479812	WBP2
negative regulation of plasma membrane bounded cell projection assembly (GO:0120033)	1/21	0.0330840901610320037296020245776162482798099517822265625	0.11457724368144060755891899816560908220708370208740234375	-1.4988202347908657	5.109032688972312	PRKCD
negative regulation of protein phosphorylation (GO:0001933)	2/179	0.033144488394111555618071207618413609452545642852783203125	0.11457724368144060755891899816560908220708370208740234375	-1.1924123541111074	4.0624044163382615	SEMA4D;PRKCD
positive regulation of cell motility (GO:2000147)	2/180	0.033483921413669369415710974635658203624188899993896484375	0.11457724368144060755891899816560908220708370208740234375	-1.1728869063748844	3.983933124171145	SEMA4D;NUMB
RNA-dependent DNA biosynthetic process (GO:0006278)	1/22	0.03463278174485136251536943063911166973412036895751953125	0.11457724368144060755891899816560908220708370208740234375	-1.9980002859263528	6.71918424474909	NOP10
positive regulation of histone acetylation (GO:0035066)	1/22	0.03463278174485136251536943063911166973412036895751953125	0.11457724368144060755891899816560908220708370208740234375	-1.9046101151582173	6.405117340725226	WBP2
vesicle docking (GO:0048278)	1/22	0.03463278174485136251536943063911166973412036895751953125	0.11457724368144060755891899816560908220708370208740234375	-1.8903792429344124	6.357259563572359	STX11
ncRNA catabolic process (GO:0034661)	1/23	0.036179070212317858412642834764483268372714519500732421875	0.11457724368144060755891899816560908220708370208740234375	-2.3054689257891794	7.652484211963123	DEDD2
negative regulation of protein polymerization (GO:0032272)	1/23	0.036179070212317858412642834764483268372714519500732421875	0.11457724368144060755891899816560908220708370208740234375	-1.982522883738241	6.580537650261005	PRKCD
negative regulation of actin filament polymerization (GO:0030837)	1/23	0.036179070212317858412642834764483268372714519500732421875	0.11457724368144060755891899816560908220708370208740234375	-1.7877038512588592	5.933879803971418	PRKCD
rRNA modification (GO:0000154)	1/23	0.036179070212317858412642834764483268372714519500732421875	0.11457724368144060755891899816560908220708370208740234375	-1.7330115365041239	5.7523409983537865	NOP10
negative regulation of GTPase activity (GO:0034260)	1/23	0.036179070212317858412642834764483268372714519500732421875	0.11457724368144060755891899816560908220708370208740234375	-1.4925946691863134	4.95433142170794	CPEB2
regulation of GTPase activity (GO:0043087)	2/189	0.036600306707061429356553361458281870000064373016357421875	0.11457724368144060755891899816560908220708370208740234375	-1.173315242503605	3.8809732537858457	SEMA4D;CPEB2
regulation of axon extension involved in axon guidance (GO:0048841)	1/24	0.03772295916947938920760208247884293086826801300048828125	0.11457724368144060755891899816560908220708370208740234375	-2.097385597640867	6.874152715935609	SEMA4D
negative regulation of axon extension (GO:0030517)	1/24	0.03772295916947938920760208247884293086826801300048828125	0.11457724368144060755891899816560908220708370208740234375	-1.9505539050560454	6.392913844312441	SEMA4D
apoptotic nuclear changes (GO:0030262)	1/24	0.03772295916947938920760208247884293086826801300048828125	0.11457724368144060755891899816560908220708370208740234375	-1.8699288196160353	6.128666225432355	DEDD2
RNA processing (GO:0006396)	2/194	0.038378594448299441221905681231874041259288787841796875	0.11457724368144060755891899816560908220708370208740234375	-1.2489507986369048	4.0718985993986845	TSEN34;DEDD2
negative regulation of protein localization to membrane (GO:1905476)	1/25	0.039264452226191758066331516374702914617955684661865234375	0.11457724368144060755891899816560908220708370208740234375	-1.8454650806767323	5.974574522260442	NUMB
negative regulation of cytoskeleton organization (GO:0051494)	1/25	0.039264452226191758066331516374702914617955684661865234375	0.11457724368144060755891899816560908220708370208740234375	-1.8042387665494382	5.841106981416312	PRKCD
cellular senescence (GO:0090398)	1/25	0.039264452226191758066331516374702914617955684661865234375	0.11457724368144060755891899816560908220708370208740234375	-1.716027713953736	5.555529371231025	PRKCD
positive regulation of dephosphorylation (GO:0035306)	1/25	0.039264452226191758066331516374702914617955684661865234375	0.11457724368144060755891899816560908220708370208740234375	-1.495968234805759	4.843100958867198	PRKCD
neutrophil degranulation (GO:0043312)	3/480	0.04074016782402596625889401593667571432888507843017578125	0.11457724368144060755891899816560908220708370208740234375	-1.8699276759224157	5.98477972409869	CD53;GMFG;PRKCD
peptide catabolic process (GO:0043171)	1/26	0.040803552978698566511273071455434546805918216705322265625	0.11457724368144060755891899816560908220708370208740234375	-2.3381150979760066	7.479597742002724	LNPEP
regulation of protein import into nucleus (GO:0042306)	1/26	0.040803552978698566511273071455434546805918216705322265625	0.11457724368144060755891899816560908220708370208740234375	-2.091967188719704	6.69217399718115	PRKCD
negative regulation of insulin receptor signaling pathway (GO:0046627)	1/26	0.040803552978698566511273071455434546805918216705322265625	0.11457724368144060755891899816560908220708370208740234375	-1.7877575448994607	5.71901156947046	PRKCD
neutrophil activation involved in immune response (GO:0002283)	3/484	0.041591367407128175537334158207158907316625118255615234375	0.11457724368144060755891899816560908220708370208740234375	-1.172621981590544	3.7287768388980336	CD53;GMFG;PRKCD
negative regulation of cellular response to insulin stimulus (GO:1900077)	1/27	0.04234026501842398648722820553302881307899951934814453125	0.11457724368144060755891899816560908220708370208740234375	-1.742342808873066	5.509317152873265	PRKCD
negative chemotaxis (GO:0050919)	1/27	0.04234026501842398648722820553302881307899951934814453125	0.11457724368144060755891899816560908220708370208740234375	-1.6605798557703322	5.2507813253056606	SEMA4D
response to ketone (GO:1901654)	1/27	0.04234026501842398648722820553302881307899951934814453125	0.11457724368144060755891899816560908220708370208740234375	-1.6348379017246728	5.16938483533251	WBP2
neutrophil mediated immunity (GO:0002446)	3/488	0.042451650575868339620999591943473205901682376861572265625	0.11457724368144060755891899816560908220708370208740234375	-1.7941384892426149	5.668382276034345	CD53;GMFG;PRKCD
leukocyte cell-cell adhesion (GO:0007159)	1/28	0.043874591932898353296987892235847539268434047698974609375	0.11457724368144060755891899816560908220708370208740234375	-1.9681950161413133	6.153404061439447	SEMA4D
telomere maintenance via telomere lengthening (GO:0010833)	1/28	0.043874591932898353296987892235847539268434047698974609375	0.11457724368144060755891899816560908220708370208740234375	-1.9439783103497665	6.077692470590826	NOP10
extrinsic apoptotic signaling pathway via death domain receptors (GO:0008625)	1/28	0.043874591932898353296987892235847539268434047698974609375	0.11457724368144060755891899816560908220708370208740234375	-1.8395212598281887	5.751115869362753	DEDD2
negative regulation of osteoblast differentiation (GO:0045668)	1/28	0.043874591932898353296987892235847539268434047698974609375	0.11457724368144060755891899816560908220708370208740234375	-1.6407930158303357	5.1298079330503485	SEMA4D
positive regulation of phosphorylation (GO:0042327)	2/209	0.043907710527104688857935599344273214228451251983642578125	0.11457724368144060755891899816560908220708370208740234375	-1.773759570485098	5.544178803673733	SEMA4D;PELI2
cellular response to hydrogen peroxide (GO:0070301)	1/29	0.045406537310793131101416264527870225720107555389404296875	0.11457724368144060755891899816560908220708370208740234375	-2.023509268180997	6.256891370457967	PRKCD
neural crest cell migration (GO:0001755)	1/29	0.045406537310793131101416264527870225720107555389404296875	0.11457724368144060755891899816560908220708370208740234375	-1.679340789987364	5.192688297580924	SEMA4D
positive regulation of extrinsic apoptotic signaling pathway (GO:2001238)	1/29	0.045406537310793131101416264527870225720107555389404296875	0.11457724368144060755891899816560908220708370208740234375	-1.5041009266961687	4.650829258124902	DEDD2
dopamine receptor signaling pathway (GO:0007212)	1/29	0.045406537310793131101416264527870225720107555389404296875	0.11457724368144060755891899816560908220708370208740234375	-1.337980313286469	4.137167843846979	GNAS
semaphorin-plexin signaling pathway (GO:0071526)	1/30	0.046936104720706132986673964069268549792468547821044921875	0.11734026180176533593613186212678556330502033233642578125	-2.366261633365529	7.238318796455951	SEMA4D
regulation of intracellular estrogen receptor signaling pathway (GO:0033146)	1/31	0.048463297746908211294236679123059730045497417449951171875	0.12004670084096528970274420089481282047927379608154296875	-1.5298278551745386	4.6307101544308615	WBP2
positive regulation of cell migration (GO:0030335)	2/222	0.048925852595061165850598428050943766720592975616455078125	0.12009072909696831554793305940620484761893749237060546875	-1.7553896621401006	5.296799376202369	SEMA4D;NUMB
positive regulation of protein dephosphorylation (GO:0035307)	1/32	0.0499881199420626753937568764740717597305774688720703125	0.1215927241833957006544864043462439440190792083740234375	-1.742261261684369	5.219762303072245	PRKCD
Cluster2: Down-regulated pathways
Term	Overlap	P-value	Adjusted P-value	Z-score	Combined Score	Genes
viral process (GO:0016032)	15/221	0.0000000001209743175758542437728429920455329622808182676862998050637543201446533203125	0.0000001191597028122164327787379438199077963389527212711982429027557373046875	-1.6953541514101549	38.71416282537256	RPL4;RPL5;RPL22;RPL13A;RPL23A;RPL10A;PCSK5;RPS4X;CD4;EIF3L;RPL14;EIF2D;CD247;EIF3F;CHMP7
SRP-dependent cotranslational protein targeting to membrane (GO:0006614)	8/90	0.0000003826638422101602831864697144836906517184615950100123882293701171875	0.00017592619344240526479093700285005752448341809213161468505859375	-1.8404099574979131	27.19409800737865	RPL4;RPS4X;RPL5;RPL22;RPL14;RPL13A;RPL23A;RPL10A
cotranslational protein targeting to membrane (GO:0006613)	8/94	0.0000005358158175910820465647431930233945962527286610566079616546630859375	0.00017592619344240526479093700285005752448341809213161468505859375	-1.3684067370428954	19.759075360381097	RPL4;RPS4X;RPL5;RPL22;RPL14;RPL13A;RPL23A;RPL10A
protein targeting to ER (GO:0045047)	8/98	0.000000738598590051530920407517853687462405787300667725503444671630859375	0.00018187990280018947607428014823227613305789418518543243408203125	-2.0853570067225804	29.44213634607642	RPL4;RPS4X;RPL5;RPL22;RPL14;RPL13A;RPL23A;RPL10A
viral gene expression (GO:0019080)	8/111	0.000001909106936109808321856175228337093585651018656790256500244140625	0.000328566547596626976589229141012538093491457402706146240234375	-1.5797049296602548	20.802936752371817	RPL4;RPS4X;RPL5;RPL22;RPL14;RPL13A;RPL23A;RPL10A
nuclear-transcribed mRNA catabolic process, nonsense-mediated decay (GO:0000184)	8/113	0.00000218486872783654222291739588346359823844977654516696929931640625	0.000328566547596626976589229141012538093491457402706146240234375	-1.9971751033745664	26.031090045070872	RPL4;RPS4X;RPL5;RPL22;RPL14;RPL13A;RPL23A;RPL10A
viral transcription (GO:0019083)	8/114	0.0000023349906935800901949785123024039279471253394149243831634521484375	0.000328566547596626976589229141012538093491457402706146240234375	-1.7848867918137206	23.145524207203376	RPL4;RPS4X;RPL5;RPL22;RPL14;RPL13A;RPL23A;RPL10A
peptide biosynthetic process (GO:0043043)	9/175	0.0000070570653405290853713688857540287102665388374589383602142333984375	0.000772356595602349967587263446233691865927539765834808349609375	-1.9145380656370072	22.709257400553117	RPL4;RPS4X;RPL5;RPL22;RPL14;RPL13A;RPL23A;RPL10A;PCSK5
nuclear-transcribed mRNA catabolic process (GO:0000956)	9/175	0.0000070570653405290853713688857540287102665388374589383602142333984375	0.000772356595602349967587263446233691865927539765834808349609375	-1.2289147551587183	14.576749347081563	RPL4;RPS4X;RPL5;RPL22;RPL14;RPL13A;RPL23A;RPL10A;EIF4B
translation (GO:0006412)	10/233	0.00001070200488537035077882091094192418267994071356952190399169921875	0.0010541474812089794178826540616000784211792051792144775390625	-1.2208399321864871	13.972610033749072	RPL4;RPS4X;EEF1G;RPL5;RPL22;RPL14;RPL13A;RPL23A;RPL10A;EIF4B
rRNA metabolic process (GO:0016072)	9/201	0.000021399086092798881423605872331705768374376930296421051025390625	0.0018994849880825774579573561595680075697600841522216796875	-1.9320288000899075	20.773487309517034	RPL4;RPS4X;RPL5;FBL;RPL22;RPL14;RPL13A;RPL23A;RPL10A
rRNA processing (GO:0006364)	9/203	0.0000231409338649654115565267031850993362240842543542385101318359375	0.0018994849880825774579573561595680075697600841522216796875	-1.609292178617184	17.177435822591328	RPL4;RPS4X;RPL5;FBL;RPL22;RPL14;RPL13A;RPL23A;RPL10A
ribosome biogenesis (GO:0042254)	9/227	0.0000554003454067389754906201859707692847223370335996150970458984375	0.00376356470329860214041328703160615987144410610198974609375	-1.204111301618893	11.80140423304899	RPL4;RPS4X;RPL5;FBL;RPL22;RPL14;RPL13A;RPL23A;RPL10A
T cell activation (GO:0042110)	6/89	0.0000560526334885974941517859659878553202361217699944972991943359375	0.00376356470329860214041328703160615987144410610198974609375	-1.3233486910321657	12.954550712192301	CD4;TXK;CD7;CCR7;CD3E;GPR18
ncRNA processing (GO:0034470)	9/228	0.00005731316807053708664403124384278953584725968539714813232421875	0.00376356470329860214041328703160615987144410610198974609375	-1.9101543306848245	18.656439433884117	RPL4;RPS4X;RPL5;FBL;RPL22;RPL14;RPL13A;RPL23A;RPL10A
viral translation (GO:0019081)	3/14	0.00014166034404880924017777754642111176508478820323944091796875	0.00872096493050481848252619698769194656051695346832275390625	-2.63597735461715	23.360237737229784	EIF3L;EIF2D;EIF3F
positive regulation of T cell activation (GO:0050870)	5/69	0.0001695239538432726325058175209647970405058003962039947509765625	0.00982241732562491413893734915063760126940906047821044921875	-1.2417488691430982	10.781504822321345	CD40LG;SIRPG;PRKCQ;CCR7;CD3E
epithelial to mesenchymal transition (GO:0001837)	4/38	0.00018399423813352349375317695834297637702547945082187652587890625	0.01006857358675114673396411291150798206217586994171142578125	-1.714046601251723	14.741839680698714	TGFBR3;EOMES;TRIM28;LEF1
T cell differentiation (GO:0030217)	4/39	0.00020383309791779610255224586268241182551719248294830322265625	0.01055739578182113280746534655918367207050323486328125	-1.919470639678659	16.312062754506847	CD4;TXK;LEF1;GPR18
regulation of interleukin-4 production (GO:0032673)	3/16	0.000215551613937290677779079484110980047262273728847503662109375	0.01055739578182113280746534655918367207050323486328125	-1.837460131353626	15.512408352551669	CD40LG;LEF1;PRKCQ
B cell activation (GO:0042113)	5/74	0.0002357997027411826520583437716283015106455422937870025634765625	0.01055739578182113280746534655918367207050323486328125	-1.5262644520203816	12.7481663122052	CD79A;CD40LG;GPR183;LEF1;TCF3
lymphocyte differentiation (GO:0030098)	5/74	0.0002357997027411826520583437716283015106455422937870025634765625	0.01055739578182113280746534655918367207050323486328125	-1.4325572365614296	11.965474187165514	CD79A;CD4;TXK;TCF3;GPR18
cellular macromolecule biosynthetic process (GO:0034645)	10/368	0.00047124079985118240594677008203916557249613106250762939453125	0.020181399471887594143648669842150411568582057952880859375	-1.732680607227394	13.27257835234578	RPL4;RPS4X;EEF1G;RPL5;RPL22;RPL14;RPL13A;RPL23A;TCF3;RPL10A
antigen receptor-mediated signaling pathway (GO:0050851)	8/258	0.000749057935441541631639561504840685302042402327060699462890625	0.03034675787445316463841749055063701234757900238037109375	-1.054570153189039	7.589418933473948	CD79A;CD4;PLEKHA1;TXK;PRKCQ;CD247;CD3E;SKAP1
cytoplasmic translation (GO:0002181)	4/55	0.00077022228107749145416260905250283030909486114978790283203125	0.03034675787445316463841749055063701234757900238037109375	-1.6620058734249137	11.914639905774816	RPL4;RPL22;RPL10A;EIF4B
protein homotetramerization (GO:0051289)	4/58	0.000941642103245238768806368856445487836026586592197418212890625	0.03567374891140616399720641993553726933896541595458984375	-1.6312878561869826	11.366626654338333	CD79A;CD247;GLS;CRYZ
cellular protein metabolic process (GO:0044267)	11/485	0.00110141498711029584174625473025344035704620182514190673828125	0.040181250455690424583377051703791948966681957244873046875	-1.1579897321534693	7.887252850636348	RPL4;RPS4X;RPL5;RPL22;SERPINA10;RPL14;RPL13A;RPL23A;RPL10A;PCSK5;KTN1
ribosomal large subunit biogenesis (GO:0042273)	4/64	0.00136205136515032423048798815301552167511545121669769287109375	0.04791502123832390436231065677930018864572048187255859375	-1.3872226493974937	9.153953989526684	RPL5;RPL14;RPL23A;RPL10A
B cell proliferation (GO:0042100)	3/30	0.0014470877023663761100358282618572047795169055461883544921875	0.04826168031105225464383323696893057785928249359130859375	-1.9210499641999483	12.560213147154865	CD79A;CD40LG;LEF1
T cell receptor signaling pathway (GO:0050852)	6/164	0.001501597801657647730799727270323273842222988605499267578125	0.04826168031105225464383323696893057785928249359130859375	-1.1927356574589454	7.754243514796428	CD4;TXK;PRKCQ;CD247;CD3E;SKAP1
formation of translation preinitiation complex (GO:0001731)	2/8	0.00151889552247981714748481518739708917564712464809417724609375	0.04826168031105225464383323696893057785928249359130859375	-3.3071159961020142	21.462428257146847	EIF2D;EIF4B
beta-catenin-TCF complex assembly (GO:1904837)	3/31	0.00159337998441638046230595104901794911711476743221282958984375	0.0490462276453167145273681626349571160972118377685546875	-1.6060104033046123	10.345754791725355	LEF1;TCF7;AXIN2
regulation of interleukin-12 production (GO:0032655)	3/34	0.002086645845795369325070822696943650953471660614013671875	0.062283216912376933305228732251634937711060047149658203125	-1.9977607533795325	12.330573649202043	CD40LG;CCR7;SLAMF1
response to interleukin-4 (GO:0070670)	2/10	0.0024171448033303232459656495478839133284054696559906005859375	0.06802536089372480943016086030183942057192325592041015625	-2.7530962046655287	16.587867893027486	LEF1;TCF7
cellular response to interleukin-4 (GO:0071353)	2/10	0.0024171448033303232459656495478839133284054696559906005859375	0.06802536089372480943016086030183942057192325592041015625	-1.8980167718639298	11.435870427293814	LEF1;TCF7
lymphocyte proliferation (GO:0046651)	3/37	0.0026653433557939005572878787830859437235631048679351806640625	0.0716438905263242775678378393422462977468967437744140625	-1.6272851757021338	9.645606586537536	CD79A;CD40LG;LEF1
positive regulation of JNK cascade (GO:0046330)	4/77	0.002691191826877155184039036583953929948620498180389404296875	0.0716438905263242775678378393422462977468967437744140625	-1.752881610769487	10.373152182055078	CD27;CCR7;RASGRP1;SLAMF1
IRES-dependent viral translational initiation (GO:0075522)	2/11	0.002939780349253877898829667714153401902876794338226318359375	0.0742482985644889736942531044405768625438213348388671875	-2.582302802007188	15.053328662851092	EIF2D;EIF3F
negative regulation of response to cytokine stimulus (GO:0060761)	2/11	0.002939780349253877898829667714153401902876794338226318359375	0.0742482985644889736942531044405768625438213348388671875	-2.35774057548848	13.744261035917418	SIGIRR;AES
positive regulation of stress-activated MAPK cascade (GO:0032874)	4/81	0.0032331947215292681889475812084810968372039496898651123046875	0.0796174200176582302912464683686266653239727020263671875	-1.2255048696491204	7.027393643275277	CD27;CCR7;RASGRP1;SLAMF1
cellular protein localization (GO:0034613)	8/328	0.003380534578633139809744623249798678443767130374908447265625	0.0800911606744140469604786858326406218111515045166015625	-1.143070548998276	6.503752990217687	SEPT6;TBC1D4;SEPT1;TBC1D9;EIF2D;AXIN2;PRPF19;FBLN5
T-helper cell differentiation (GO:0042093)	2/12	0.003510422855778951196914494659040428814478218555450439453125	0.0800911606744140469604786858326406218111515045166015625	-2.107598550568391	11.912186582250817	GPR183;LEF1
embryonic hemopoiesis (GO:0035162)	2/12	0.003510422855778951196914494659040428814478218555450439453125	0.0800911606744140469604786858326406218111515045166015625	-1.6169972325128548	9.139298720565943	KMT2A;FLT3LG
positive regulation of Ras protein signal transduction (GO:0046579)	3/41	0.003577676212867226569758205556581742712296545505523681640625	0.0800911606744140469604786858326406218111515045166015625	-1.6403321264917463	9.240059421089512	P2RY10;RASGRP1;GPR18
mesenchymal cell differentiation (GO:0048762)	3/42	0.0038319138475054921599838309020924498327076435089111328125	0.0813281511706997195521040566745796240866184234619140625	-1.5813488577283088	8.799243196056633	TGFBR3;TRIM28;LEF1
activation of GTPase activity (GO:0090630)	4/85	0.0038452321593288644151209521027112714364193379878997802734375	0.0813281511706997195521040566745796240866184234619140625	-1.3946074710588436	7.75530238859049	TBC1D4;TBC1D9;CCR7;RASGRP1
gene expression (GO:0010467)	9/412	0.00396680180611402345702831695462009520269930362701416015625	0.0813281511706997195521040566745796240866184234619140625	-1.2163327045442929	6.726070628761897	RPL4;RPS4X;RPL5;RPL22;RPL14;RPL13A;RPL23A;TCF3;RPL10A
response to cytokine (GO:0034097)	5/139	0.003991859437682316984197239406739754485897719860076904296875	0.0813281511706997195521040566745796240866184234619140625	-1.2419916748687048	6.8601386962884385	SIGIRR;PID1;LEF1;CCR7;AES
cytoplasmic translational initiation (GO:0002183)	2/13	0.0041283325467360264260374691502875066362321376800537109375	0.0813281511706997195521040566745796240866184234619140625	-2.4703188147908595	13.56175804274023	EIF2D;EIF4B
response to prostaglandin E (GO:0034695)	2/13	0.0041283325467360264260374691502875066362321376800537109375	0.0813281511706997195521040566745796240866184234619140625	-2.1298528154564695	11.692639985140989	TGFBR3;CCR7
regulation of T cell activation (GO:0050863)	3/45	0.00465962920959142427868027169779452378861606121063232421875	0.08581630691938178789879287933217710815370082855224609375	-1.4965102287948726	8.034493152794017	CD4;SIRPG;PRKCQ
B cell activation involved in immune response (GO:0002312)	2/14	0.00479277791352903000110519116105933790095150470733642578125	0.08581630691938178789879287933217710815370082855224609375	-2.5301852753452216	13.512821581391956	CD40LG;GPR183
cellular response to interleukin-15 (GO:0071350)	2/14	0.00479277791352903000110519116105933790095150470733642578125	0.08581630691938178789879287933217710815370082855224609375	-2.3813540988962925	12.717967088837593	CD4;IL2RB
interleukin-15-mediated signaling pathway (GO:0035723)	2/14	0.00479277791352903000110519116105933790095150470733642578125	0.08581630691938178789879287933217710815370082855224609375	-1.6222896050379028	8.66407302257064	CD4;IL2RB
protein tetramerization (GO:0051262)	4/91	0.00490346072651953561460924646553394268266856670379638671875	0.08581630691938178789879287933217710815370082855224609375	-1.969235664381752	10.47202908861348	CD79A;CD247;GLS;CRYZ
regulation of JNK cascade (GO:0046328)	4/91	0.00490346072651953561460924646553394268266856670379638671875	0.08581630691938178789879287933217710815370082855224609375	-1.6384981795382596	8.713228644044401	CD27;CCR7;RASGRP1;SLAMF1
regulation of gene expression (GO:0010468)	16/1038	0.00496601979127386967960422481382920523174107074737548828125	0.08581630691938178789879287933217710815370082855224609375	-1.7835498493298088	9.461975595284368	ZNF17;RPL5;ZNF275;ZNF395;PID1;BCL11A;EPHX2;LEF1;TCF7;CD3E;REXO4;BACH2;AES;PRKCQ;TCF3;KLRG1
positive regulation of gene expression (GO:0010628)	13/772	0.00546248147418181007051174447042285464704036712646484375	0.09276800434601865930073216759410570375621318817138671875	-1.5901763870927963	8.28458380559988	EOMES;RPL5;PID1;KMT2A;EPHX2;LEF1;CD3E;RPS4X;CD4;TRIM28;POLR1E;TCF3;SKAP1
regulation of nucleic acid-templated transcription (GO:1903506)	11/608	0.006205895235112786345599289461461012251675128936767578125	0.10105761701349542935890468697834876365959644317626953125	-2.0112596249926953	10.221735480757562	ZNF17;ZNF275;ZNF395;BCL11A;LEF1;TCF7;PRKCQ;TCF3;REXO4;BACH2;KLRG1
septin ring assembly (GO:0000921)	2/16	0.006258390495252001695103416523124906234443187713623046875	0.10105761701349542935890468697834876365959644317626953125	-2.0584905863740026	10.444435895291427	SEPT6;SEPT1
positive regulation of interleukin-4 production (GO:0032753)	2/16	0.006258390495252001695103416523124906234443187713623046875	0.10105761701349542935890468697834876365959644317626953125	-1.9468022439236006	9.877747982946202	CD40LG;PRKCQ
ribonucleoprotein complex assembly (GO:0022618)	5/157	0.006650941389140445185457206633827809127978980541229248046875	0.10566414948876352852824567207790096290409564971923828125	-1.2047074643570808	6.039194750565295	RPL5;RPL23A;EIF2D;PRPF19;EIF4B
dendritic cell chemotaxis (GO:0002407)	2/17	0.00705813530480860727711611701806759811006486415863037109375	0.10862911367556997432881615850419620983302593231201171875	-2.292997001283655	11.358531206989658	GPR183;CCR7
ruffle organization (GO:0031529)	2/17	0.00705813530480860727711611701806759811006486415863037109375	0.10862911367556997432881615850419620983302593231201171875	-2.2731250233914944	11.260093886353673	PLEKHA1;CCR7
cellular response to cytokine stimulus (GO:0071345)	9/457	0.007672883016947774914573443538756691850721836090087890625	0.1119827012538341659553253748526913113892078399658203125	-1.1098279645558855	5.4049319422580355	SIGIRR;CD4;PID1;LEF1;TCF7;IL2RB;RPL13A;FLT3LG;CCR7
embryonic organ development (GO:0048568)	3/54	0.0077557150236075254878809204228673479519784450531005859375	0.1119827012538341659553253748526913113892078399658203125	-1.5290316350400357	7.430062085681628	KMT2A;FLT3LG;PCSK5
septin ring organization (GO:0031106)	2/18	0.0079015708218270717944076153571586473844945430755615234375	0.1119827012538341659553253748526913113892078399658203125	-2.312094678073594	11.19214214442577	SEPT6;SEPT1
positive regulation of natural killer cell mediated cytotoxicity (GO:0045954)	2/18	0.0079015708218270717944076153571586473844945430755615234375	0.1119827012538341659553253748526913113892078399658203125	-2.2987194041362535	11.127396540127215	NCR3;RASGRP1
positive regulation of natural killer cell mediated immunity (GO:0002717)	2/18	0.0079015708218270717944076153571586473844945430755615234375	0.1119827012538341659553253748526913113892078399658203125	-2.1586568357116986	10.44939654739894	NCR3;RASGRP1
positive regulation of protein modification process (GO:0031401)	5/164	0.00795816151042476327415187142833019606769084930419921875	0.1119827012538341659553253748526913113892078399658203125	-1.0279936323214678	4.968866096902002	PPP1R16B;CD4;AXIN2;RASGRP1;TRABD2A
regulation of cellular macromolecule biosynthetic process (GO:2000112)	11/632	0.0081900561394130273751290616246478748507797718048095703125	0.11362260982143425336321485019652754999697208404541015625	-1.2962324964657739	6.228182653404903	ZNF17;ZNF275;ZNF395;BCL11A;LEF1;TCF7;PRKCQ;TCF3;REXO4;BACH2;KLRG1
cellular defense response (GO:0006968)	3/57	0.009001195884230039911955145726096816360950469970703125	0.1231413603606470730245092681798269040882587432861328125	-1.8441868679539346	8.686853829126907	KLRC3;GNLY;KLRG1
regulation of transcription factor import into nucleus (GO:0042990)	2/20	0.0097167562830190179479217249536304734647274017333984375	0.1293379045780234104512373960460536181926727294921875	-2.207352591177936	10.228658747770057	TRIM28;BAG3
regulation of platelet activation (GO:0010543)	2/20	0.0097167562830190179479217249536304734647274017333984375	0.1293379045780234104512373960460536181926727294921875	-1.9365626232033089	8.973844185836409	TXK;PRKCQ
mesoderm formation (GO:0001707)	2/21	0.01068714678105091124560299675749774905852973461151123046875	0.140357861057801958093449457010137848556041717529296875	-2.2071317810294984	10.017538799783523	EOMES;LEF1
positive regulation of leukocyte cell-cell adhesion (GO:1903039)	2/22	0.011698508946222478666054911400351556949317455291748046875	0.1483050775941726906470563562834286130964756011962890625	-1.8427902236051925	8.197272484462943	SIRPG;PRKCQ
limb morphogenesis (GO:0035108)	2/22	0.011698508946222478666054911400351556949317455291748046875	0.1483050775941726906470563562834286130964756011962890625	-1.752165780870635	7.794148329943371	LEF1;PCSK5
tRNA processing (GO:0008033)	3/63	0.01182528295929471777447883340528278495185077190399169921875	0.1483050775941726906470563562834286130964756011962890625	-1.3355692183634709	5.926608995604295	POP5;LCMT2;TSEN54
regulation of immune response (GO:0050776)	6/252	0.01197837411212771506485719186230198829434812068939208984375	0.1483050775941726906470563562834286130964756011962890625	-1.2192208661408164	5.394628546564704	CD96;NCR3;CD40LG;KLRB1;CD247;CD3E
organonitrogen compound biosynthetic process (GO:1901566)	5/182	0.0121184719459069382974103490369088831357657909393310546875	0.1483050775941726906470563562834286130964756011962890625	-1.1928756240251348	5.26418921513838	SLC27A1;LCMT2;KDSR;PCSK5;GLS
inflammatory response (GO:0006954)	6/253	0.0121956459747492272638336174850337556563317775726318359375	0.1483050775941726906470563562834286130964756011962890625	-1.676899841862698	7.389554754150938	NCR3;CD40LG;EPHX2;CD27;CCR7;KLRG1
regulation of natural killer cell mediated cytotoxicity (GO:0042269)	2/23	0.01275018211555556911507292028318261145614087581634521484375	0.15315767541246627647666400662274099886417388916015625	-2.1784402043614794	9.502813042415001	NCR3;RASGRP1
enzyme linked receptor protein signaling pathway (GO:0007167)	4/121	0.0131261827825146469572725749230812652967870235443115234375	0.1557745788045412915767684580714558251202106475830078125	-1.6645591796029422	7.212778546441876	CD4;TXK;CD7;CD3E
protein complex assembly (GO:0006461)	5/190	0.01436844861996514240154443342589729581959545612335205078125	0.1684871653650674427904476715411874465644359588623046875	-1.7390169636549901	7.378162998689271	TRIM28;LEF1;TCF7;AXIN2;RASGRP1
protein homooligomerization (GO:0051260)	5/191	0.01466809325046409921700085732254592585377395153045654296875	0.16997731590243692068042946630157530307769775390625	-1.4128193724921472	5.9650373647574115	CD79A;CD247;CD3E;GLS;CRYZ
cellular modified amino acid biosynthetic process (GO:0042398)	2/25	0.01497185619372398690529735176824033260345458984375	0.171479980823466604533678037114441394805908203125	-1.6582055606593913	6.967088450044137	SLC27A1;PTDSS1
positive regulation of interleukin-12 production (GO:0032735)	2/26	0.016140572934139237049055992656576563604176044464111328125	0.174708399342056563963154758312157355248928070068359375	-2.153792462177134	8.887450394269058	CD40LG;CCR7
positive regulation of leukocyte mediated cytotoxicity (GO:0001912)	2/26	0.016140572934139237049055992656576563604176044464111328125	0.174708399342056563963154758312157355248928070068359375	-1.926089105100746	7.947850908170337	NCR3;RASGRP1
response to alcohol (GO:0097305)	2/26	0.016140572934139237049055992656576563604176044464111328125	0.174708399342056563963154758312157355248928070068359375	-1.8249759324168715	7.5306155792256355	TGFBR3;CCR7
negative regulation of insulin receptor signaling pathway (GO:0046627)	2/26	0.016140572934139237049055992656576563604176044464111328125	0.174708399342056563963154758312157355248928070068359375	-1.7899464459171064	7.386069236404524	PID1;PRKCQ
positive regulation of Rho protein signal transduction (GO:0035025)	2/26	0.016140572934139237049055992656576563604176044464111328125	0.174708399342056563963154758312157355248928070068359375	-1.7359169841608975	7.163121032424845	P2RY10;GPR18
positive regulation of lymphocyte proliferation (GO:0050671)	3/72	0.01691645367270717958962933380462345667183399200439453125	0.1811163789958323000472972807983751408755779266357421875	-1.3801594509444977	5.630317061117136	CD40LG;GPR183;CD3E
negative regulation of cellular response to insulin stimulus (GO:1900077)	2/27	0.0173470321905662520911572954673829372040927410125732421875	0.18177475220965699787001312870415858924388885498046875	-1.7440044089934237	7.070776096885553	PID1;PRKCQ
response to ketone (GO:1901654)	2/27	0.0173470321905662520911572954673829372040927410125732421875	0.18177475220965699787001312870415858924388885498046875	-1.6366187353337236	6.635398725965258	TGFBR3;CCR7
positive regulation of ERK1 and ERK2 cascade (GO:0070374)	5/202	0.0182444132796959757047972061627660878002643585205078125	0.18878093677643092984652639643172733485698699951171875	-1.5715824809176244	6.292453386539603	CD4;GPR183;CCR7;RASGRP1;SLAMF1
cellular response to organic substance (GO:0071310)	4/134	0.018424293614792246198685887748069944791495800018310546875	0.18878093677643092984652639643172733485698699951171875	-1.0750792874595672	4.293958249422973	SIGIRR;PID1;LEF1;CCR7
phosphatidylserine metabolic process (GO:0006658)	2/28	0.0185906100175774642579984430312833865173161029815673828125	0.18878093677643092984652639643172733485698699951171875	-1.4047177385768888	5.597938782599078	SLC27A1;PTDSS1
positive regulation of cytosolic calcium ion concentration involved in phospholipase C-activating G-protein coupled signaling pathway (GO:0051482)	2/29	0.0198706895953981686753220259333829744718968868255615234375	0.197703325772395910320256007253192365169525146484375	-1.6616352763971565	6.5111336454516895	P2RY10;GPR18
regulation of defense response to virus by virus (GO:0050690)	2/29	0.0198706895953981686753220259333829744718968868255615234375	0.197703325772395910320256007253192365169525146484375	-1.408301374854727	5.518442341110241	CD4;CD247
hemopoiesis (GO:0030097)	3/77	0.0201966073253516086027925524604142992757260799407958984375	0.1989365821547133261759654487832449376583099365234375	-1.37402296047577	5.3617682406070015	TGFBR3;KMT2A;FLT3LG
positive regulation of MAPK cascade (GO:0043410)	6/290	0.022317638169893495858620013905238010920584201812744140625	0.21761390902859478746478316679713316261768341064453125	-1.040749884532305	3.9573244268032752	CD4;GPR183;CD27;CCR7;RASGRP1;SLAMF1
ribosomal large subunit assembly (GO:0000027)	2/31	0.02253792193123256570874701765205827541649341583251953125	0.21761390902859478746478316679713316261768341064453125	-1.9750828149164414	7.490612119634186	RPL5;RPL23A
regulation of translation (GO:0006417)	5/214	0.022755566121771840515375373570350348018109798431396484375	0.21761390902859478746478316679713316261768341064453125	-1.4602907668677978	5.524200383487196	RPS4X;RPL5;RPL13A;EIF4B;C12ORF65
cellular protein complex assembly (GO:0043623)	4/145	0.0238134235773866768937079285706204245798289775848388671875	0.225540598305056516625910489892703481018543243408203125	-1.292944041775583	4.83238590879812	SEPT6;SEPT1;CD3E;EIF4B
negative regulation of binding (GO:0051100)	3/83	0.0245623527092167677488010468778156791813671588897705078125	0.23041826112931917958093208653735928237438201904296875	-1.3067800523663373	4.843633039639184	LEF1;ID3;AES
positive regulation of myeloid leukocyte differentiation (GO:0002763)	2/33	0.025343934492009369263687545981156290508806705474853515625	0.231146069209529902988009553155279718339443206787109375	-1.8215820922995964	6.694707374247167	CD4;LEF1
regulation of cell-cell adhesion (GO:0022407)	2/33	0.025343934492009369263687545981156290508806705474853515625	0.231146069209529902988009553155279718339443206787109375	-1.6138832596317814	5.931369332793114	LEF1;SIRPG
positive regulation of transcription factor import into nucleus (GO:0042993)	2/33	0.025343934492009369263687545981156290508806705474853515625	0.231146069209529902988009553155279718339443206787109375	-1.5366766623850654	5.647618423013578	TRIM28;BAG3
positive regulation of cytokine production (GO:0001819)	5/221	0.025693783876849125846764110292497207410633563995361328125	0.2321869460430861231703403291248832829296588897705078125	-1.800762123859606	6.593501661127961	CD40LG;TXK;PRKCQ;CCR7;RASGRP1
negative regulation of DNA binding (GO:0043392)	2/35	0.028284042143809591529635127926667337305843830108642578125	0.250989022627499502871017966754152439534664154052734375	-1.518054876517871	5.41256016799441	LEF1;ID3
regulation of insulin receptor signaling pathway (GO:0046626)	2/35	0.028284042143809591529635127926667337305843830108642578125	0.250989022627499502871017966754152439534664154052734375	-1.5019252779857228	5.355050769690509	PID1;PRKCQ
regulation of transcription, DNA-templated (GO:0006355)	19/1599	0.0305669314460872143524028388128499500453472137451171875	0.268825245307106330816537820282974280416965484619140625	-1.6400063663361761	5.720074107489708	EOMES;ZNF17;ZNF275;ZNF395;KMT2A;BCL11A;TXK;LEF1;TCF7;REXO4;BACH2;AES;CD4;TRIM28;ID3;PRKCQ;TCF3;SKAP1;KLRG1
regulation of filopodium assembly (GO:0051489)	2/37	0.03135366715950900495801789702454698272049427032470703125	0.273304089841737762878182138592819683253765106201171875	-2.2101586619154423	7.652506491980826	PPP1R16B;CCR7
regulation of DNA repair (GO:0006282)	2/38	0.032935646975121801727226511502522043883800506591796875	0.284575546232412046609994149548583664000034332275390625	-1.5558656757877214	5.310480278194298	TRIM28;AXIN2
regulation of plasma membrane bounded cell projection assembly (GO:0120032)	2/40	0.036191194493924737363155230696065700612962245941162109375	0.29246798059735201746889288187958300113677978515625	-1.3784045980387543	4.574841378868837	PPP1R16B;CCR7
positive regulation of epithelial to mesenchymal transition (GO:0010718)	2/41	0.037863682610813319262543785725938505493104457855224609375	0.29246798059735201746889288187958300113677978515625	-1.98347496792521	6.493426701109117	LEF1;AXIN2
regulation of ERK1 and ERK2 cascade (GO:0070372)	5/248	0.039251289682359878641104700136565952561795711517333984375	0.29246798059735201746889288187958300113677978515625	-0.9850365124877783	3.1893226315603087	CD4;GPR183;CCR7;RASGRP1;SLAMF1
positive regulation of cell proliferation (GO:0008284)	7/425	0.041430994139702359557730915184947662055492401123046875	0.29246798059735201746889288187958300113677978515625	-1.41295513035077	4.498462024233435	TGFBR3;RPS4X;PID1;LEF1;SIRPG;FLT3LG;SLAMF1
negative regulation of Wnt signaling pathway (GO:0030178)	4/175	0.042960089212587738993764929773533367551863193511962890625	0.29246798059735201746889288187958300113677978515625	-1.5598028393476409	4.909454093389443	LEF1;AXIN2;AES;TRABD2A
regulation of interferon-gamma production (GO:0032649)	2/44	0.04305365831042558266705810865460080094635486602783203125	0.29246798059735201746889288187958300113677978515625	-1.786302827839832	5.61847270619915	TXK;CCR7
positive regulation of interferon-gamma production (GO:0032729)	2/44	0.04305365831042558266705810865460080094635486602783203125	0.29246798059735201746889288187958300113677978515625	-1.693650208630583	5.327051674965299	TXK;RASGRP1
B cell receptor signaling pathway (GO:0050853)	3/105	0.044547604653639320815283753063340554945170879364013671875	0.29246798059735201746889288187958300113677978515625	-2.1130045120635503	6.573973075163922	CD79A;PLEKHA1;TXK
positive regulation of lymphocyte activation (GO:0051251)	3/105	0.044547604653639320815283753063340554945170879364013671875	0.29246798059735201746889288187958300113677978515625	-2.0105746224028103	6.2552935205878155	SIRPG;PRKCQ;CCR7
Wnt signaling pathway (GO:0016055)	3/110	0.049940064500586724138830874153427430428564548492431640625	0.29246798059735201746889288187958300113677978515625	-1.1407963976182511	3.4188888901994865	LEF1;TCF7;AXIN2

## Sheet: Cluster3
Cluster3: Up-regulated pathways
Term	Overlap	P-value	Adjusted P-value	Z-score	Combined Score	Genes
DNA metabolic process (GO:0006259)	8/315	0.000008018282922633351571012512437608421578261186368763446807861328125	0.003548851298688197875019767479898291639983654022216796875	-1.3636463323056345	16.000734595367252	HELLS;FEN1;RMI2;CDC45;FANCL;UBE2T;TIMELESS;MCM6
mitotic spindle checkpoint (GO:0071174)	3/18	0.00002581936651727213057234966431252587426570244133472442626953125	0.003548851298688197875019767479898291639983654022216796875	-2.044241153317022	21.596152022625823	CENPF;TRIP13;BUB1
mitotic spindle assembly checkpoint (GO:0007094)	3/18	0.00002581936651727213057234966431252587426570244133472442626953125	0.003548851298688197875019767479898291639983654022216796875	-2.0350579623044385	21.499137250743956	CENPF;TRIP13;BUB1
spindle assembly checkpoint (GO:0071173)	3/18	0.00002581936651727213057234966431252587426570244133472442626953125	0.003548851298688197875019767479898291639983654022216796875	-1.9869202857157366	20.990592268201784	CENPF;TRIP13;BUB1
regulation of mitotic cell cycle phase transition (GO:1901990)	6/185	0.00003033206238195041193925031997036256825595046393573284149169921875	0.003548851298688197875019767479898291639983654022216796875	-1.9144457381084012	19.916563379895884	PLK4;TPX2;CENPF;PSME2;KNTC1;HMMR
DNA replication (GO:0006260)	5/121	0.00004610103487595368539075924019243757356889545917510986328125	0.0044948509004054844340192431673131068237125873565673828125	-1.5516209931216294	15.492431587308245	FEN1;RMI2;CDC45;TIMELESS;MCM6
mitotic cell cycle phase transition (GO:0044772)	6/222	0.0000836319983486068815707603629761024421895854175090789794921875	0.00698924557627643265600436706108666840009391307830810546875	-1.166574595909324	10.953067288255546	PLK4;MELK;CDC45;MCM6;PIM2;CDKN3
regulation of chromosome segregation (GO:0051983)	3/30	0.000124933158674775065567763565610448495135642588138580322265625	0.00829563578299966943030430144290221505798399448394775390625	-1.7133783833853204	15.399385200651901	RMI2;BUB1;AURKB
regulation of G2/M transition of mitotic cell cycle (GO:0010389)	5/150	0.00012762516589230260620306534047330160319688729941844940185546875	0.00829563578299966943030430144290221505798399448394775390625	-1.7617126048224405	15.796242769796185	PLK4;TPX2;CENPF;PSME2;HMMR
regulation of cell cycle G2/M phase transition (GO:1902749)	4/85	0.0001688390235129892994435374387052206657244823873043060302734375	0.00987708287550987350245090823364080279134213924407958984375	-1.298734208417728	11.281538886114676	PLK4;TPX2;CENPF;HMMR
centromere complex assembly (GO:0034508)	3/37	0.00023524485759638571048639466010143905805307440459728240966796875	0.011640401726044517782820975071444991044700145721435546875	-1.699125876207669	14.195998983816814	HELLS;CENPF;OIP5
cell cycle G1/S phase transition (GO:0044843)	4/93	0.00023877747130347730494977220860874922436778433620929718017578125	0.011640401726044517782820975071444991044700145721435546875	-1.1987714999145003	9.997728562278205	CDC45;MCM6;PIM2;CDKN3
peptide transport (GO:0015833)	3/42	0.0003435635419252055741158591306572134271846152842044830322265625	0.0145925195618068388736521256987543893046677112579345703125	-1.8721739119133658	14.932718379387808	CENPF;ABCB9;HSP90B1
DNA repair (GO:0006281)	6/289	0.000349222690368026903763587487361519379192031919956207275390625	0.0145925195618068388736521256987543893046677112579345703125	-1.6950628022776153	13.492362178368332	FEN1;RMI2;FANCL;UBE2T;TIMELESS;TRIP13
G1/S transition of mitotic cell cycle (GO:0000082)	4/106	0.0003936339888756410442492705836770028327009640634059906005859375	0.01535172556615000023783057514492611517198383808135986328125	-1.1861659913514413	9.299646991574809	CDC45;MCM6;PIM2;CDKN3
mitotic spindle assembly (GO:0090307)	3/47	0.0004796795734128929595586898759762561894604004919528961181640625	0.0175382844029088984239006521193005028180778026580810546875	-1.4770127700419047	11.28791092087431	TPX2;BIRC5;AURKB
L-serine metabolic process (GO:0006563)	2/12	0.00067216763777457381144608827838737852289341390132904052734375	0.0231304745940073934462599680728089879266917705535888671875	-1.6998038400572528	12.417071789952782	PSAT1;PHGDH
regulation of sister chromatid cohesion (GO:0007063)	2/13	0.000792715346504331455461389577266118067200295627117156982421875	0.0240774371473282122746439881666447035968303680419921875	-2.577012533705911	18.39998895714749	FEN1;BUB1
serine family amino acid biosynthetic process (GO:0009070)	2/13	0.000792715346504331455461389577266118067200295627117156982421875	0.0240774371473282122746439881666447035968303680419921875	-2.2952181025325524	16.387963654996916	PSAT1;PHGDH
protein phosphorylation (GO:0006468)	7/471	0.000823160244353101310486875430427744504413567483425140380859375	0.0240774371473282122746439881666447035968303680419921875	-1.0837866948379684	7.697442910828362	PLK4;MELK;PRDX4;BIRC5;PIM2;CDK12;AURKB
cellular macromolecule biosynthetic process (GO:0034645)	6/368	0.0012337417903837168131619961286560283042490482330322265625	0.03436852130354639545117834131815470755100250244140625	-1.7354181404768232	11.623316364177898	FEN1;RMI2;CDC45;RPS7;TIMELESS;MCM6
DNA replication checkpoint (GO:0000076)	2/18	0.0015387292522097057757834992486323244520463049411773681640625	0.040544698546448952602982984672053135000169277191162109375	-2.163075077821726	14.009801125444024	CDC45;TIMELESS
phosphorylation (GO:0016310)	6/387	0.0015940650710569675800598599124668908189050853252410888671875	0.040544698546448952602982984672053135000169277191162109375	-1.6891848380089234	10.88082987226947	PLK4;MELK;BIRC5;PIM2;CDK12;AURKB
mitotic spindle organization (GO:0007052)	3/75	0.00187232964962039637180080120515413000248372554779052734375	0.04547299344801665477167063045271788723766803741455078125	-1.374591224903486	8.633218913274513	TPX2;BIRC5;AURKB
double-strand break repair via homologous recombination (GO:0000724)	3/77	0.0020189587162754633713201979361429039272479712963104248046875	0.04547299344801665477167063045271788723766803741455078125	-1.973876230677861	12.248244256762778	GINS2;FEN1;CDC45
regulation of mitotic cell cycle (GO:0007346)	4/166	0.002090381039474620283868944170535542070865631103515625	0.04547299344801665477167063045271788723766803741455078125	-1.245164875781285	7.683176449026108	TPX2;CKS2;BIRC5;PIM2
covalent chromatin modification (GO:0016569)	2/21	0.0020987535437546147622234204987989869550801813602447509765625	0.04547299344801665477167063045271788723766803741455078125	-1.9605812031012548	12.089750793271733	HELLS;AURKB
protein autophosphorylation (GO:0046777)	4/176	0.0025837687897166017499117618427817433257587254047393798828125	0.053982312213721857230286360618265462107956409454345703125	-1.802034239218342	10.737432141455566	MELK;PIM2;CDK12;AURKB
response to endoplasmic reticulum stress (GO:0034976)	3/107	0.005112485014733597100955453385040527791716158390045166015625	0.09974900810511945492553564918125630356371402740478515625	-1.2455136990974465	6.571417074694763	TXNDC11;HYOU1;HSP90B1
chromatin remodeling at centromere (GO:0031055)	2/33	0.00514612545926694531228662299326970241963863372802734375	0.09974900810511945492553564918125630356371402740478515625	-2.2625000183434074	11.922269153766695	HELLS;OIP5
regulation of cell cycle (GO:0051726)	4/216	0.005356660593288597137229256617274586460553109645843505859375	0.09974900810511945492553564918125630356371402740478515625	-1.2893656407902412	6.7426274057288555	CENPF;CKS2;BIRC5;PIM2
positive regulation of intrinsic apoptotic signaling pathway (GO:2001244)	2/34	0.005456355998912517345222905618129516369663178920745849609375	0.09974900810511945492553564918125630356371402740478515625	-1.7471678888301514	9.104446637141628	RPS7;CAV1
protein monoubiquitination (GO:0006513)	2/38	0.00678064217938108455829837595274511841125786304473876953125	0.12020229317993740003611691236073966138064861297607421875	-1.57103365114804	7.84524476637025	FANCL;UBE2T
tumor necrosis factor-mediated signaling pathway (GO:0033209)	3/124	0.00768220377276972177238434369428432546555995941162109375	0.1321790943255966854774641205949592404067516326904296875	-1.2568638716605023	6.119480182714893	TNFRSF13B;CD70;PSME2
cellular response to peptide (GO:1901653)	2/42	0.00823564648873180253640935433168124291114509105682373046875	0.137652948454517254361917366622947156429290771484375	-1.5431029193877919	7.405788246228599	CAV1;TIMELESS
regulation of G1/S transition of mitotic cell cycle (GO:2000045)	2/47	0.010232901815475571594138415321140200830996036529541015625	0.1648068017577712096599640290151000954210758209228515625	-1.986778871494348	9.103713008229567	CDC45;PSME2
regulation of signal transduction by p53 class mediator (GO:1901796)	3/139	0.01048299898043841653361152310708348522894084453582763671875	0.1648068017577712096599640290151000954210758209228515625	-1.4304179600525744	6.519845746761235	TPX2;RMI2;AURKB
endocytosis (GO:0006897)	4/264	0.0107053990885389860299170550206326879560947418212890625	0.1648068017577712096599640290151000954210758209228515625	-1.6529190969330394	7.499305640596005	DENND1C;CAV1;HYOU1;HSP90B1
interstrand cross-link repair (GO:0036297)	2/49	0.01108596103721645569073483983402184094302356243133544921875	0.166289415558246833626299121533520519733428955078125	-1.6510110621937708	7.432976853840751	FANCL;UBE2T
negative regulation of protein ubiquitination (GO:0031397)	2/51	0.01196933368606826163238476823380551650188863277435302734375	0.17244325763791301664440425156499259173870086669921875	-1.4067917478799188	6.2256266483055365	RPS7;CAV1
RNA modification (GO:0009451)	2/55	0.01382535613095684130791074295530052040703594684600830078125	0.17244325763791301664440425156499259173870086669921875	-1.4550402339616093	6.2293924159195635	TARBP1;AARS
DNA-dependent DNA replication (GO:0006261)	2/57	0.01479718429649618839649694024274140247143805027008056640625	0.17244325763791301664440425156499259173870086669921875	-1.5232528031354606	6.417949012347403	GINS2;CDC45
IRE1-mediated unfolded protein response (GO:0036498)	2/58	0.0152938748210796789106513671185894054360687732696533203125	0.17244325763791301664440425156499259173870086669921875	-1.4275296017095276	5.967506089940123	DNAJB11;HYOU1
tRNA modification (GO:0006400)	2/58	0.0152938748210796789106513671185894054360687732696533203125	0.17244325763791301664440425156499259173870086669921875	-1.2583717989613674	5.260375241758988	TARBP1;AARS
cellular protein modification process (GO:0006464)	8/1002	0.0155308222351951998041474922729321406222879886627197265625	0.17244325763791301664440425156499259173870086669921875	-1.6840083104488521	7.013774540305584	PLK4;MELK;BIRC5;PSME2;PIM2;CDK12;AURKB;HSP90B1
renal system development (GO:0072001)	2/60	0.0163085575087915761460788388603759813122451305389404296875	0.17244325763791301664440425156499259173870086669921875	-1.3726274400238887	5.6498241872328565	CENPF;CEP55
regulation of cellular ketone metabolic process (GO:0010565)	2/62	0.0173513102015338989414505732611360144801437854766845703125	0.17244325763791301664440425156499259173870086669921875	-1.4352767017537225	5.8187369904396755	CAV1;PSME2
negative regulation of G2/M transition of mitotic cell cycle (GO:0010972)	2/63	0.0178830891338863963435645842992016696371138095855712890625	0.17244325763791301664440425156499259173870086669921875	-1.9143000429316817	7.702951471467935	PSME2;AURKB
regulation of cyclin-dependent protein serine/threonine kinase activity (GO:0000079)	2/68	0.020644054787171371712073408843934885226190090179443359375	0.17244325763791301664440425156499259173870086669921875	-1.3048617256590225	5.063291365975337	CKS2;CDKN3
negative regulation of protein binding (GO:0032091)	2/68	0.020644054787171371712073408843934885226190090179443359375	0.17244325763791301664440425156499259173870086669921875	-1.2536460147868778	4.864557613914175	CAV1;AURKB
transcription from RNA polymerase II promoter (GO:0006366)	5/486	0.0207921775101611340519358606115929433144629001617431640625	0.17244325763791301664440425156499259173870086669921875	-1.1614091993875069	4.498345076025295	POU2AF1;EAF2;TTF2;CDK12;TRIP13
protein sumoylation (GO:0016925)	2/69	0.0212163237259234867260193624360908870585262775421142578125	0.17244325763791301664440425156499259173870086669921875	-1.6368357260195519	6.3067025283886196	BIRC5;AURKB
cytoskeleton-dependent cytokinesis (GO:0061640)	2/71	0.0223805548871745425831836229235705104656517505645751953125	0.17244325763791301664440425156499259173870086669921875	-1.2102475674942115	4.5984116150857135	AURKB;CEP55
cellular response to DNA damage stimulus (GO:0006974)	4/330	0.0224211527028720485066326517653578775934875011444091796875	0.17244325763791301664440425156499259173870086669921875	-1.3033439898444708	4.949775222132196	FEN1;FANCL;UBE2T;TIMELESS
positive regulation of toll-like receptor 3 signaling pathway (GO:0034141)	1/7	0.02253273230369494395386453788887592963874340057373046875	0.17244325763791301664440425156499259173870086669921875	-4.447097798452741	16.8668914173755	CAV1
centromeric sister chromatid cohesion (GO:0070601)	1/7	0.02253273230369494395386453788887592963874340057373046875	0.17244325763791301664440425156499259173870086669921875	-3.7827747784851313	14.347256196455652	BUB1
regulation of intrinsic apoptotic signaling pathway by p53 class mediator (GO:1902253)	1/7	0.02253273230369494395386453788887592963874340057373046875	0.17244325763791301664440425156499259173870086669921875	-3.2537681927629	12.340847287805643	RPS7
phosphorylation of RNA polymerase II C-terminal domain (GO:0070816)	1/7	0.02253273230369494395386453788887592963874340057373046875	0.17244325763791301664440425156499259173870086669921875	-3.1015170629462796	11.763391294891983	CDK12
GDP-mannose metabolic process (GO:0019673)	1/7	0.02253273230369494395386453788887592963874340057373046875	0.17244325763791301664440425156499259173870086669921875	-3.048145016814187	11.560962531767778	GMPPB
histone-serine phosphorylation (GO:0035404)	1/7	0.02253273230369494395386453788887592963874340057373046875	0.17244325763791301664440425156499259173870086669921875	-2.9138380139577187	11.051564776998058	AURKB
negative regulation of cellular response to hypoxia (GO:1900038)	1/7	0.02253273230369494395386453788887592963874340057373046875	0.17244325763791301664440425156499259173870086669921875	-2.699259778334771	10.23771539368935	HYOU1
negative regulation of cytokinesis (GO:0032466)	1/7	0.02253273230369494395386453788887592963874340057373046875	0.17244325763791301664440425156499259173870086669921875	-2.601467729468641	9.86681105462094	AURKB
receptor-mediated endocytosis (GO:0006898)	3/189	0.023647676230332280444823567222556448541581630706787109375	0.17244325763791301664440425156499259173870086669921875	-1.3369844793136156	5.00632558185502	CAV1;HYOU1;HSP90B1
mitotic nuclear division (GO:0140014)	2/75	0.0247864708987301680942483272929166560061275959014892578125	0.17244325763791301664440425156499259173870086669921875	-2.135016782218945	7.894133393321088	TPX2;BIRC5
cellular response to tumor necrosis factor (GO:0071356)	3/195	0.0256329404458183647552704798044942435808479785919189453125	0.17244325763791301664440425156499259173870086669921875	-1.230022770447686	4.506652160834828	TNFRSF13B;CD70;PSME2
gas homeostasis (GO:0033483)	1/8	0.0257106131824436333344063854156047455035150051116943359375	0.17244325763791301664440425156499259173870086669921875	-4.112219025517924	15.054222809694359	CAV1
regulation of toll-like receptor 3 signaling pathway (GO:0034139)	1/8	0.0257106131824436333344063854156047455035150051116943359375	0.17244325763791301664440425156499259173870086669921875	-3.8244212067604075	14.00063775966799	CAV1
regulation of entry of bacterium into host cell (GO:2000535)	1/8	0.0257106131824436333344063854156047455035150051116943359375	0.17244325763791301664440425156499259173870086669921875	-3.3592496342391187	12.297713753427978	CAV1
cleavage furrow formation (GO:0036089)	1/8	0.0257106131824436333344063854156047455035150051116943359375	0.17244325763791301664440425156499259173870086669921875	-3.287859921459843	12.036366622881122	AURKB
regulation of mitochondrial fusion (GO:0010635)	1/8	0.0257106131824436333344063854156047455035150051116943359375	0.17244325763791301664440425156499259173870086669921875	-3.17948619712747	11.639626521565518	PLD6
cellular response to hydroxyurea (GO:0072711)	1/8	0.0257106131824436333344063854156047455035150051116943359375	0.17244325763791301664440425156499259173870086669921875	-3.15616326012653	11.554244714806234	TIMELESS
negative regulation of nitric oxide metabolic process (GO:1904406)	1/8	0.0257106131824436333344063854156047455035150051116943359375	0.17244325763791301664440425156499259173870086669921875	-3.097837877905978	11.340724157180247	CAV1
posttranslational protein targeting to endoplasmic reticulum membrane (GO:0006620)	1/8	0.0257106131824436333344063854156047455035150051116943359375	0.17244325763791301664440425156499259173870086669921875	-3.09758351244098	11.339792963009556	HYOU1
positive regulation of ER-associated ubiquitin-dependent protein catabolic process (GO:1903071)	1/8	0.0257106131824436333344063854156047455035150051116943359375	0.17244325763791301664440425156499259173870086669921875	-2.8419406691302784	10.403922500122825	CAV1
regulation of pinocytosis (GO:0048548)	1/8	0.0257106131824436333344063854156047455035150051116943359375	0.17244325763791301664440425156499259173870086669921875	-2.836020123947149	10.38224826395286	CAV1
negative regulation of B cell apoptotic process (GO:0002903)	1/8	0.0257106131824436333344063854156047455035150051116943359375	0.17244325763791301664440425156499259173870086669921875	-2.7595587965999484	10.102334706074032	AURKB
protein localization to basolateral plasma membrane (GO:1903361)	1/8	0.0257106131824436333344063854156047455035150051116943359375	0.17244325763791301664440425156499259173870086669921875	-2.721028475097184	9.961280924348793	CAV1
replication fork protection (GO:0048478)	1/8	0.0257106131824436333344063854156047455035150051116943359375	0.17244325763791301664440425156499259173870086669921875	-2.718741926404558	9.952910209347866	TIMELESS
negative regulation of glycoprotein biosynthetic process (GO:0010561)	1/8	0.0257106131824436333344063854156047455035150051116943359375	0.17244325763791301664440425156499259173870086669921875	-2.668855038384857	9.770281725098716	ITM2C
angiotensin-activated signaling pathway (GO:0038166)	1/8	0.0257106131824436333344063854156047455035150051116943359375	0.17244325763791301664440425156499259173870086669921875	-2.6248275310122557	9.609103562741685	CAV1
negative regulation of nitric oxide biosynthetic process (GO:0045019)	1/8	0.0257106131824436333344063854156047455035150051116943359375	0.17244325763791301664440425156499259173870086669921875	-1.746297410985212	6.392935335844065	CAV1
hemopoiesis (GO:0030097)	2/77	0.0260274100101752815794586837228052900172770023345947265625	0.17244325763791301664440425156499259173870086669921875	-1.387403260022715	5.062086561871068	MELK;TNFRSF13B
negative regulation of ubiquitin protein ligase activity (GO:1904667)	2/78	0.026657213493919397484521738306284532882273197174072265625	0.17244325763791301664440425156499259173870086669921875	-1.3260806866332033	4.806638683953218	RPS7;PSME2
anaphase-promoting complex-dependent catabolic process (GO:0031145)	2/80	0.027935260345906785806047167852739221416413784027099609375	0.17244325763791301664440425156499259173870086669921875	-1.4125524292454654	5.053922711473549	PSME2;AURKB
spindle assembly (GO:0051225)	2/81	0.028583413193753369474503500669015920720994472503662109375	0.17244325763791301664440425156499259173870086669921875	-1.8716521596592537	6.653589955688881	TPX2;BIRC5
regulation of protein serine/threonine kinase activity (GO:0071900)	2/81	0.028583413193753369474503500669015920720994472503662109375	0.17244325763791301664440425156499259173870086669921875	-1.1885706311646005	4.225283834034274	CDK12;CDKN3
transcription, DNA-templated (GO:0006351)	4/357	0.0288360493123651639990612238761968910694122314453125	0.17244325763791301664440425156499259173870086669921875	-1.7426366129741693	6.179614164108731	POU2AF1;EAF2;TTF2;TRIP13
response to hydroxyurea (GO:0072710)	1/9	0.0288783207735391241055555866523718577809631824493408203125	0.17244325763791301664440425156499259173870086669921875	-3.0024195116208316	10.642568690835637	TIMELESS
negative regulation of voltage-gated potassium channel activity (GO:1903817)	1/9	0.0288783207735391241055555866523718577809631824493408203125	0.17244325763791301664440425156499259173870086669921875	-2.8900951519344926	10.244416564196062	CAV1
heterochromatin assembly (GO:0031507)	1/9	0.0288783207735391241055555866523718577809631824493408203125	0.17244325763791301664440425156499259173870086669921875	-2.746813884549984	9.736532597832404	HELLS
kinetochore assembly (GO:0051382)	1/9	0.0288783207735391241055555866523718577809631824493408203125	0.17244325763791301664440425156499259173870086669921875	-2.740125809387304	9.712825617827512	CENPF
regulation of cardiac muscle cell action potential involved in regulation of contraction (GO:0098909)	1/9	0.0288783207735391241055555866523718577809631824493408203125	0.17244325763791301664440425156499259173870086669921875	-2.532929188778127	8.97838319270759	CAV1
multi-ciliated epithelial cell differentiation (GO:1903251)	1/9	0.0288783207735391241055555866523718577809631824493408203125	0.17244325763791301664440425156499259173870086669921875	-2.5082174163173487	8.890788259731632	PLK4
protein K6-linked ubiquitination (GO:0085020)	1/9	0.0288783207735391241055555866523718577809631824493408203125	0.17244325763791301664440425156499259173870086669921875	-2.4520102972155824	8.691552901834694	UBE2T
regulation of muscle organ development (GO:0048634)	1/9	0.0288783207735391241055555866523718577809631824493408203125	0.17244325763791301664440425156499259173870086669921875	-2.361058211405737	8.369158307388592	CENPF
negative regulation of binding (GO:0051100)	2/83	0.0298977530850658111682971451728008105419576168060302734375	0.17244325763791301664440425156499259173870086669921875	-1.3157166245242615	4.618128444999809	CAV1;AURKB
oogenesis (GO:0048477)	1/10	0.032035887134109819474048208576277829706668853759765625	0.17244325763791301664440425156499259173870086669921875	-2.5318736319118784	8.71192026229929	TRIP13
negative regulation of lymphocyte apoptotic process (GO:0070229)	1/10	0.032035887134109819474048208576277829706668853759765625	0.17244325763791301664440425156499259173870086669921875	-2.4097172164635587	8.2915924317549	AURKB
regulation of striated muscle tissue development (GO:0016202)	1/10	0.032035887134109819474048208576277829706668853759765625	0.17244325763791301664440425156499259173870086669921875	-2.4057157170895622	8.277823678434627	CENPF
regulation of ER-associated ubiquitin-dependent protein catabolic process (GO:1903069)	1/10	0.032035887134109819474048208576277829706668853759765625	0.17244325763791301664440425156499259173870086669921875	-2.4009866678907708	8.261551499990535	CAV1
negative regulation of potassium ion transmembrane transport (GO:1901380)	1/10	0.032035887134109819474048208576277829706668853759765625	0.17244325763791301664440425156499259173870086669921875	-2.3628170516887668	8.130213723648465	CAV1
ATF6-mediated unfolded protein response (GO:0036500)	1/10	0.032035887134109819474048208576277829706668853759765625	0.17244325763791301664440425156499259173870086669921875	-2.292184120137536	7.887172973189644	HSP90B1
regulation of amyloid precursor protein biosynthetic process (GO:0042984)	1/10	0.032035887134109819474048208576277829706668853759765625	0.17244325763791301664440425156499259173870086669921875	-1.826452917272622	6.2846391611209835	ITM2C
regulation of cell communication by electrical coupling involved in cardiac conduction (GO:1901844)	1/10	0.032035887134109819474048208576277829706668853759765625	0.17244325763791301664440425156499259173870086669921875	-1.6553955882571467	5.696048248888369	CAV1
B cell homeostasis (GO:0001782)	1/10	0.032035887134109819474048208576277829706668853759765625	0.17244325763791301664440425156499259173870086669921875	-1.5981552094045752	5.49908991334504	TNFRSF13B
calcium ion homeostasis (GO:0055074)	2/88	0.033286731155607894583337014182689017616212368011474609375	0.17244325763791301664440425156499259173870086669921875	-1.304169989178288	4.43756414302998	ATP13A1;CAV1
organic substance transport (GO:0071702)	2/88	0.033286731155607894583337014182689017616212368011474609375	0.17244325763791301664440425156499259173870086669921875	-1.2377174803750126	4.211453074130444	CAV1;ABCB9
I-kappaB phosphorylation (GO:0007252)	1/11	0.035183344232272574514386320743142277933657169342041015625	0.17244325763791301664440425156499259173870086669921875	-2.9325032184542814	9.81562340585313	PRDX4
cellular response to ATP (GO:0071318)	1/11	0.035183344232272574514386320743142277933657169342041015625	0.17244325763791301664440425156499259173870086669921875	-2.45603764563032	8.220806186467694	HSP90B1
regulation of B cell apoptotic process (GO:0002902)	1/11	0.035183344232272574514386320743142277933657169342041015625	0.17244325763791301664440425156499259173870086669921875	-2.4401712254425183	8.167698382737958	AURKB
negative regulation of B cell proliferation (GO:0030889)	1/11	0.035183344232272574514386320743142277933657169342041015625	0.17244325763791301664440425156499259173870086669921875	-2.429422072406198	8.131719005981465	TNFRSF13B
regulation of coagulation (GO:0050818)	1/11	0.035183344232272574514386320743142277933657169342041015625	0.17244325763791301664440425156499259173870086669921875	-2.4290891414769105	8.13060462540671	CAV1
mitotic spindle midzone assembly (GO:0051256)	1/11	0.035183344232272574514386320743142277933657169342041015625	0.17244325763791301664440425156499259173870086669921875	-1.9064833002142911	6.381347507715705	AURKB
negative regulation of protein autophosphorylation (GO:0031953)	1/11	0.035183344232272574514386320743142277933657169342041015625	0.17244325763791301664440425156499259173870086669921875	-1.669173672861246	5.587028879854616	CAV1
UV protection (GO:0009650)	1/11	0.035183344232272574514386320743142277933657169342041015625	0.17244325763791301664440425156499259173870086669921875	-1.642155527373419	5.496594216538936	FEN1
regulation of cell cycle process (GO:0010564)	2/91	0.035389083146109445721094743930734694004058837890625	0.17244325763791301664440425156499259173870086669921875	-1.4556406727937339	4.863807716266056	RMI2;AURKB
positive regulation of chromosome segregation (GO:0051984)	1/12	0.0383207239195362259209787225699983537197113037109375	0.17244325763791301664440425156499259173870086669921875	-2.9578287958387057	9.647740769989749	FEN1
methylation-dependent chromatin silencing (GO:0006346)	1/12	0.0383207239195362259209787225699983537197113037109375	0.17244325763791301664440425156499259173870086669921875	-2.6508014021298023	8.646289736733053	HELLS
negative regulation of protein ubiquitination involved in ubiquitin-dependent protein catabolic process (GO:2000059)	1/12	0.0383207239195362259209787225699983537197113037109375	0.17244325763791301664440425156499259173870086669921875	-2.588573581922723	8.443317245937083	RPS7
inhibition of cysteine-type endopeptidase activity involved in apoptotic process (GO:1990001)	1/12	0.0383207239195362259209787225699983537197113037109375	0.17244325763791301664440425156499259173870086669921875	-2.4980481771952703	8.148044700366633	BIRC5
regulation of symbiosis, encompassing mutualism through parasitism (GO:0043903)	1/12	0.0383207239195362259209787225699983537197113037109375	0.17244325763791301664440425156499259173870086669921875	-2.459234057045578	8.02144218370093	CAV1
regulation of ventricular cardiac muscle cell action potential (GO:0098911)	1/12	0.0383207239195362259209787225699983537197113037109375	0.17244325763791301664440425156499259173870086669921875	-2.425608857934362	7.91176470513263	CAV1
intracellular protein transmembrane transport (GO:0065002)	1/12	0.0383207239195362259209787225699983537197113037109375	0.17244325763791301664440425156499259173870086669921875	-2.3543807927520835	7.6794355353736	HYOU1
negative regulation of cell division (GO:0051782)	1/12	0.0383207239195362259209787225699983537197113037109375	0.17244325763791301664440425156499259173870086669921875	-2.334407107716762	7.614286079896896	AURKB
mitotic spindle elongation (GO:0000022)	1/12	0.0383207239195362259209787225699983537197113037109375	0.17244325763791301664440425156499259173870086669921875	-2.320687872091569	7.56953716506434	AURKB
regulation of chromatin silencing (GO:0031935)	1/12	0.0383207239195362259209787225699983537197113037109375	0.17244325763791301664440425156499259173870086669921875	-2.2583712139245886	7.366274905770318	CDC45
synaptonemal complex assembly (GO:0007130)	1/12	0.0383207239195362259209787225699983537197113037109375	0.17244325763791301664440425156499259173870086669921875	-2.2332662474189866	7.2843884188897805	TRIP13
negative regulation of potassium ion transport (GO:0043267)	1/12	0.0383207239195362259209787225699983537197113037109375	0.17244325763791301664440425156499259173870086669921875	-2.175794236120354	7.096928256449275	CAV1
cellular response to increased oxygen levels (GO:0036295)	1/12	0.0383207239195362259209787225699983537197113037109375	0.17244325763791301664440425156499259173870086669921875	-2.1165792036841675	6.903782769653488	CAV1
synaptonemal complex organization (GO:0070193)	1/12	0.0383207239195362259209787225699983537197113037109375	0.17244325763791301664440425156499259173870086669921875	-2.113920219967929	6.895109791135602	TRIP13
transcription elongation from RNA polymerase II promoter (GO:0006368)	2/96	0.039004219747967992792947455882313079200685024261474609375	0.1741791492561929610705107052126550115644931793212890625	-1.3388335722659779	4.343290498424396	EAF2;CDK12
cellular metal ion homeostasis (GO:0006875)	2/97	0.039743549349973116002754380815531476400792598724365234375	0.1744396684294249599833648289859411306679248809814453125	-1.7643652412744237	5.6906208539684595	ATP13A1;CAV1
response to UV (GO:0009411)	2/99	0.041238177439251004485765150775478105060756206512451171875	0.1744396684294249599833648289859411306679248809814453125	-1.1683247725433785	3.7250759734976	FEN1;AURKB
negative regulation of epithelial cell differentiation (GO:0030857)	1/13	0.041448057968700970088438140237485640682280063629150390625	0.1744396684294249599833648289859411306679248809814453125	-2.7474444519700905	8.745979077463106	CAV1
protein localization to kinetochore (GO:0034501)	1/13	0.041448057968700970088438140237485640682280063629150390625	0.1744396684294249599833648289859411306679248809814453125	-2.536090690258483	8.073173635829026	AURKB
kinetochore organization (GO:0051383)	1/13	0.041448057968700970088438140237485640682280063629150390625	0.1744396684294249599833648289859411306679248809814453125	-2.47856551149203	7.890052914477241	CENPF
positive regulation of peptidase activity (GO:0010952)	1/13	0.041448057968700970088438140237485640682280063629150390625	0.1744396684294249599833648289859411306679248809814453125	-2.291409631529227	7.2942769346552865	PSME2
aromatic compound biosynthetic process (GO:0019438)	1/13	0.041448057968700970088438140237485640682280063629150390625	0.1744396684294249599833648289859411306679248809814453125	-2.168903271495659	6.904300692936748	PSAT1
regulation of cell communication by electrical coupling (GO:0010649)	1/13	0.041448057968700970088438140237485640682280063629150390625	0.1744396684294249599833648289859411306679248809814453125	-2.1591199494401643	6.873157304416523	CAV1
cellular divalent inorganic cation homeostasis (GO:0072503)	2/102	0.0435194251782215768553641055405023507773876190185546875	0.178566754474966449262041123802191577851772308349609375	-1.5715650372295806	4.9261458631835495	ATP13A1;CAV1
cellular response to exogenous dsRNA (GO:0071360)	1/14	0.044565378039906157481286896882011205889284610748291015625	0.178566754474966449262041123802191577851772308349609375	-2.7333517270836603	8.502905081937877	CAV1
negative regulation of ubiquitin-protein transferase activity (GO:0051444)	1/14	0.044565378039906157481286896882011205889284610748291015625	0.178566754474966449262041123802191577851772308349609375	-2.627104078180542	8.172390108379693	RPS7
negative regulation of reactive oxygen species biosynthetic process (GO:1903427)	1/14	0.044565378039906157481286896882011205889284610748291015625	0.178566754474966449262041123802191577851772308349609375	-2.306563905495912	7.1752543807383145	CAV1
DNA strand elongation (GO:0022616)	1/14	0.044565378039906157481286896882011205889284610748291015625	0.178566754474966449262041123802191577851772308349609375	-2.272843789238486	7.070357910573928	GINS2
positive regulation of ERAD pathway (GO:1904294)	1/14	0.044565378039906157481286896882011205889284610748291015625	0.178566754474966449262041123802191577851772308349609375	-2.2519569290635255	7.005383107745722	CAV1
establishment of chromosome localization (GO:0051303)	1/14	0.044565378039906157481286896882011205889284610748291015625	0.178566754474966449262041123802191577851772308349609375	-2.2271884492594562	6.928333370344162	CENPF
plasma membrane invagination (GO:0099024)	2/104	0.045065985884973257247221312127294368110597133636474609375	0.1793442295422405241556162991400924511253833770751953125	-1.3463818340722928	4.173282172202297	IGLL1;AURKB
cellular response to nitrogen compound (GO:1901699)	1/15	0.04767271569840951517260663194974767975509166717529296875	0.1833364809358904723435301775680272839963436126708984375	-2.251476262997393	6.852133948989668	TIMELESS
regulation of fatty acid metabolic process (GO:0019217)	1/15	0.04767271569840951517260663194974767975509166717529296875	0.1833364809358904723435301775680272839963436126708984375	-2.146143500608315	6.531564636770409	CAV1
response to ATP (GO:0033198)	1/15	0.04767271569840951517260663194974767975509166717529296875	0.1833364809358904723435301775680272839963436126708984375	-2.097573690150449	6.38374746782932	HSP90B1
negative regulation of cation transmembrane transport (GO:1904063)	1/15	0.04767271569840951517260663194974767975509166717529296875	0.1833364809358904723435301775680272839963436126708984375	-1.9545187714188452	5.9483746942759375	CAV1
positive regulation of cell cycle process (GO:0090068)	2/108	0.048219411317439946074170364909150521270930767059326171875	0.1833364809358904723435301775680272839963436126708984375	-1.1612965435896028	3.5210437047848244	FEN1;AURKB
DNA-templated transcription, elongation (GO:0006354)	2/109	0.049020099722998221325465095787876634858548641204833984375	0.1833364809358904723435301775680272839963436126708984375	-1.5845313512074988	4.7781936913964245	EAF2;CDK12
Cluster3: Down-regulated pathways
Term	Overlap	P-value	Adjusted P-value	Z-score	Combined Score	Genes
regulation of anion channel activity (GO:0010359)	2/7	0.00114480341593462355866128721260110978619195520877838134765625	0.4279508333720374313458023607381619513034820556640625	-2.097939400304924	14.208341468817398	PRNP;ABCB1
positive regulation of interleukin-2 biosynthetic process (GO:0045086)	2/9	0.001943264342052737798927086743105974164791405200958251953125	0.4279508333720374313458023607381619513034820556640625	-2.7384944349349887	17.097478006297397	CD86;CD4
positive regulation of lymphocyte proliferation (GO:0050671)	4/72	0.0021057836750659792053597119121377545525319874286651611328125	0.4279508333720374313458023607381619513034820556640625	-1.4503728856059095	8.938746123152946	CD86;GPR183;AIF1;HLA-DPA1
regulation of interleukin-2 biosynthetic process (GO:0045076)	2/13	0.0041283325467360264260374691502875066362321376800537109375	0.4279508333720374313458023607381619513034820556640625	-2.5323106395116914	13.902085826529976	CD86;CD4
negative regulation of ATP metabolic process (GO:1903579)	2/13	0.0041283325467360264260374691502875066362321376800537109375	0.4279508333720374313458023607381619513034820556640625	-2.4638996101966057	13.526517368940203	PID1;FBP1
regulation of G1/S transition of mitotic cell cycle (GO:2000045)	3/47	0.005266881577634600908321971246550674550235271453857421875	0.4279508333720374313458023607381619513034820556640625	-2.0236637403592312	10.616781124271311	PID1;KLF4;AIF1
ruffle organization (GO:0031529)	2/17	0.00705813530480860727711611701806759811006486415863037109375	0.4279508333720374313458023607381619513034820556640625	-2.3502057795953535	11.641919145745534	CSF1R;AIF1
positive regulation of natural killer cell mediated immunity (GO:0002717)	2/18	0.0079015708218270717944076153571586473844945430755615234375	0.4279508333720374313458023607381619513034820556640625	-2.229729279569761	10.793436478702235	NCR3;SH2D1B
macrophage activation (GO:0042116)	2/18	0.0079015708218270717944076153571586473844945430755615234375	0.4279508333720374313458023607381619513034820556640625	-2.1424944914938955	10.371159589549313	CD93;AIF1
cellular defense response (GO:0006968)	3/57	0.009001195884230039911955145726096816360950469970703125	0.4279508333720374313458023607381619513034820556640625	-1.9213713755165749	9.050423566402872	KLRC3;CCR3;KLRG1
osteoclast differentiation (GO:0030316)	2/20	0.0097167562830190179479217249536304734647274017333984375	0.4279508333720374313458023607381619513034820556640625	-2.0483567136533125	9.491887205243746	CSF1R;GPR183
positive regulation of interleukin-2 production (GO:0032743)	2/21	0.01068714678105091124560299675749774905852973461151123046875	0.4279508333720374313458023607381619513034820556640625	-2.0486857022375435	9.298397443741969	CD86;CD4
positive regulation of T cell proliferation (GO:0042102)	3/62	0.01132333284464609284014624535075199673883616924285888671875	0.4279508333720374313458023607381619513034820556640625	-1.4003596705971317	6.274857404409763	CD86;AIF1;HLA-DPA1
regulation of T cell proliferation (GO:0042129)	3/63	0.01182528295929471777447883340528278495185077190399169921875	0.4279508333720374313458023607381619513034820556640625	-1.8477761703401334	8.199535241175944	CD86;AIF1;HLA-DPA1
negative regulation of T cell proliferation (GO:0042130)	2/25	0.01497185619372398690529735176824033260345458984375	0.4279508333720374313458023607381619513034820556640625	-2.026543833077963	8.514692308311362	CD86;PRNP
positive regulation of T cell activation (GO:0050870)	3/69	0.01510387481793414553299381708484361297450959682464599609375	0.4279508333720374313458023607381619513034820556640625	-1.2426039561972324	5.209994785299113	CD86;AIF1;HLA-DPA1
negative regulation of phosphorylation (GO:0042326)	3/76	0.019514578148444837457642364597631967626512050628662109375	0.4279508333720374313458023607381619513034820556640625	-1.4282981160968686	5.622629073273293	PRNP;PID1;FBP1
positive regulation of protein tyrosine kinase activity (GO:0061098)	2/29	0.0198706895953981686753220259333829744718968868255615234375	0.4279508333720374313458023607381619513034820556640625	-1.8056042609863843	7.075277481813276	CSF1R;PRNP
regulation of protein tyrosine kinase activity (GO:0061097)	2/32	0.023923876045702285875194093023310415446758270263671875	0.4279508333720374313458023607381619513034820556640625	-2.140028182453634	7.988464808573159	CSF1R;PRNP
positive regulation of cytokine biosynthetic process (GO:0042108)	2/41	0.037863682610813319262543785725938505493104457855224609375	0.4279508333720374313458023607381619513034820556640625	-1.3508450200810218	4.422346268191037	CD86;CD4
cellular response to metal ion (GO:0071248)	3/101	0.0404561305204673982149898847637814469635486602783203125	0.4279508333720374313458023607381619513034820556640625	-1.2854504083383074	4.1231298607857845	PRNP;HVCN1;FBP1
positive regulation of protein kinase activity (GO:0045860)	4/173	0.041477091314535939614582815693211159668862819671630859375	0.4279508333720374313458023607381619513034820556640625	-1.333688234341671	4.244614873831625	CSF1R;PRNP;CD4;CAMK1
inflammatory response (GO:0006954)	5/253	0.04216151428083532437529612479920615442097187042236328125	0.4279508333720374313458023607381619513034820556640625	-1.7610793750316163	5.5760130943837884	CSF1R;NCR3;AIF1;KLRG1;PTGDR
regulation of interferon-gamma production (GO:0032649)	2/44	0.04305365831042558266705810865460080094635486602783203125	0.4279508333720374313458023607381619513034820556640625	-1.9088279657655862	6.00385201172912	PRNP;HLA-DPA1
regulation of T cell activation (GO:0050863)	2/45	0.044839427103019614817558391450802446343004703521728515625	0.4279508333720374313458023607381619513034820556640625	-1.511187930394952	4.691735989408985	CD4;HLA-DPA1
